# Supplementary material for: Radial profile detection of multiple spherical particles in contact with interacting surfaces
Source: PLoS One. 2019 Apr 2;14(4):e0214815. doi: 10.1371/journal.pone.0214815 (PMC6445513; doi:10.1371/journal.pone.0214815)
Supplement: S1 Dataset — (ZIP) [file pone.0214815.s001.zip]

Archive with 6 entries (5 files):
- S1_Dataset/
- S1_Dataset/1_Particle position.csv
- S1_Dataset/2_Particle radius.csv
- S1_Dataset/3_a_Output of the program for 205 particles.csv
- S1_Dataset/3_b_Evaluation with 40 different thresholds.csv
- S1_Dataset/Description.pdf
