# Supplementary material for: Radial profile detection of multiple spherical particles in contact with interacting surfaces
Source: PLoS One. 2019 Apr 2;14(4):e0214815. doi: 10.1371/journal.pone.0214815 (PMC6445513; doi:10.1371/journal.pone.0214815)
Supplement: S1 Dataset — (ZIP) [file pone.0214815.s001.zip › S1_Dataset/1_Particle position.csv]

X.manual	Y.manual	X.detected	Y.detected	X.difference	Y.difference	Abs.2D.difference	Mean.difference
730	540	731	540	-1	0	1	1.08111758143396
781	636	780	637	1	-1	1.4142135624
740	584	741	584	-1	0	1
784	603	786	604	-2	-1	2.2360679775
760	573	760	573	0	0	0
721	572	721	573	0	-1	1
780	626	780	625	0	1	1
782	588	781	589	1	-1	1.4142135624
752	549	752	550	0	-1	1
717	559	718	560	-1	-1	1.4142135624
809	572	809	573	0	-1	1
786	611	786	611	0	0	0
776	592	777	593	-1	-1	1.4142135624
755	582	756	583	-1	-1	1.4142135624
736	550	736	551	0	-1	1
782	622	782	623	0	-1	1
764	541	765	541	-1	0	1
796	627	795	627	1	0	1
722	563	723	564	-1	-1	1.4142135624
744	608	744	608	0	0	0
766	637	766	637	0	0	0
763	608	763	608	0	0	0
780	556	781	557	-1	-1	1.4142135624
768	546	768	546	0	0	0
741	563	743	562	-2	1	2.2360679775
732	485	732	486	0	-1	1
792	565	793	566	-1	-1	1.4142135624
770	614	771	614	-1	0	1
719	617	720	618	-1	-1	1.4142135624
755	606	756	606	-1	0	1
734	610	734	610	0	0	0
771	614	772	614	-1	0	1
721	538	721	539	0	-1	1
753	628	753	628	0	0	0
791	529	791	529	0	0	0
778	578	779	581	-1	-3	3.1622776602
713	592	713	592	0	0	0
629	687	630	688	-1	-1	1.4142135624
793	574	792	575	1	-1	1.4142135624
750	653	750	653	0	0	0
700	555	700	555	0	0	0
738	641	738	642	0	-1	1
749	595	749	595	0	0	0
760	630	760	630	0	0	0
745	545	746	545	-1	0	1
780	630	780	630	0	0	0
786	571	785	571	1	0	1
749	599	749	599	0	0	0
761	593	761	594	0	-1	1
789	612	790	613	-1	-1	1.4142135624
724	604	724	605	0	-1	1
736	525	735	525	1	0	1
768	564	768	563	0	1	1
769	627	768	628	1	-1	1.4142135624
792	541	793	542	-1	-1	1.4142135624
776	585	776	586	0	-1	1
734	553	734	554	0	-1	1
808	533	806	533	2	0	2
762	629	762	630	0	-1	1
724	549	724	550	0	-1	1
754	570	755	569	-1	1	1.4142135624
745	603	746	604	-1	-1	1.4142135624
711	590	710	591	1	-1	1.4142135624
771	579	772	579	-1	0	1
748	598	749	597	-1	1	1.4142135624
771	628	771	627	0	1	1
746	557	746	557	0	0	0
792	623	792	623	0	0	0
779	525	780	525	-1	0	1
774	565	774	566	0	-1	1
775	592	775	592	0	0	0
824	582	824	583	0	-1	1
758	605	758	605	0	0	0
713	609	714	609	-1	0	1
774	586	774	587	0	-1	1
736	624	736	624	0	0	0
763	548	764	549	-1	-1	1.4142135624
764	672	765	672	-1	0	1
729	709	730	711	-1	-2	2.2360679775
758	627	758	627	0	0	0
730	535	731	536	-1	-1	1.4142135624
737	529	737	530	0	-1	1
726	535	726	536	0	-1	1
718	580	718	581	0	-1	1
757	654	757	654	0	0	0
796	609	796	610	0	-1	1
792	560	792	561	0	-1	1
725	537	724	536	1	1	1.4142135624
729	550	729	551	0	-1	1
711	640	711	642	0	-2	2
771	592	771	593	0	-1	1
771	577	772	578	-1	-1	1.4142135624
745	548	746	548	-1	0	1
751	525	752	525	-1	0	1
727	572	727	572	0	0	0
824	559	824	560	0	-1	1
790	602	790	602	0	0	0
792	626	791	627	1	-1	1.4142135624
757	586	757	586	0	0	0
777	591	777	591	0	0	0
760	551	761	552	-1	-1	1.4142135624
815	598	814	598	1	0	1
790	564	790	565	0	-1	1
815	527	815	527	0	0	0
705	540	707	541	-2	-1	2.2360679775
691	542	692	541	-1	1	1.4142135624
733	594	733	593	0	1	1
732	561	731	562	1	-1	1.4142135624
738	587	738	588	0	-1	1
745	653	745	654	0	-1	1
765	556	765	556	0	0	0
675	589	676	589	-1	0	1
776	536	777	537	-1	-1	1.4142135624
745	607	745	607	0	0	0
811	543	812	544	-1	-1	1.4142135624
748	571	747	571	1	0	1
776	555	777	555	-1	0	1
765	547	765	547	0	0	0
740	596	741	597	-1	-1	1.4142135624
781	637	781	638	0	-1	1
752	580	752	581	0	-1	1
681	658	681	658	0	0	0
812	541	812	541	0	0	0
771	534	772	534	-1	0	1
743	603	744	603	-1	0	1
785	612	785	612	0	0	0
774	604	775	605	-1	-1	1.4142135624
737	626	737	626	0	0	0
789	611	790	613	-1	-2	2.2360679775
769	522	770	523	-1	-1	1.4142135624
749	594	749	595	0	-1	1
752	593	752	594	0	-1	1
761	648	761	649	0	-1	1
625	579	624	578	1	1	1.4142135624
756	569	755	569	1	0	1
782	597	782	598	0	-1	1
755	603	755	604	0	-1	1
834	610	834	610	0	0	0
819	576	819	577	0	-1	1
725	630	725	630	0	0	0
736	597	736	597	0	0	0
772	587	771	589	1	-2	2.2360679775
752	555	752	555	0	0	0
745	587	745	587	0	0	0
704	555	705	556	-1	-1	1.4142135624
757	672	757	672	0	0	0
843	567	843	568	0	-1	1
788	620	789	620	-1	0	1
742	608	743	609	-1	-1	1.4142135624
814	657	814	658	0	-1	1
699	587	699	588	0	-1	1
769	617	768	617	1	0	1
775	543	777	545	-2	-2	2.8284271247
717	560	717	561	0	-1	1
755	630	756	631	-1	-1	1.4142135624
729	542	729	543	0	-1	1
746	636	746	636	0	0	0
750	542	749	543	1	-1	1.4142135624
814	577	814	577	0	0	0
726	562	725	563	1	-1	1.4142135624
724	606	725	607	-1	-1	1.4142135624
790	585	840	580	-50	5	50.2493781056
815	635	816	635	-1	0	1
746	589	745	591	1	-2	2.2360679775
845	704	845	705	0	-1	1
804	540	804	541	0	-1	1
749	570	750	571	-1	-1	1.4142135624
786	636	786	635	0	1	1
797	584	797	585	0	-1	1
784	555	784	555	0	0	0
829	593	830	593	-1	0	1
726	615	726	616	0	-1	1
754	651	754	652	0	-1	1
767	547	768	548	-1	-1	1.4142135624
707	623	707	624	0	-1	1
703	578	703	579	0	-1	1
749	581	750	582	-1	-1	1.4142135624
765	574	765	575	0	-1	1
698	598	699	599	-1	-1	1.4142135624
749	648	749	648	0	0	0
776	594	776	593	0	1	1
746	649	746	649	0	0	10
802	606	803	606	-1	0	1
751	613	751	613	0	0	0
699	589	701	591	-2	-2	2.8284271247
744	633	743	633	1	0	1
798	614	798	615	0	-1	1
809	611	810	612	-1	-1	1.4142135624
756	575	757	576	-1	-1	1.4142135624
764	627	765	627	-1	0	1
716	571	716	571	0	0	0
804	555	804	555	0	0	0
749	686	749	686	0	0	0
732	600	732	600	0	0	0
762	535	764	535	-2	0	2
761	480	761	480	0	0	0
715	565	715	565	0	0	0
774	542	774	542	0	0	0
737	572	737	573	0	-1	1
783	591	783	591	0	0	0
757	594	757	594	0	0	0
758	523	758	524	0	-1	1
711	566	711	567	0	-1	1
849	632	849	633	0	-1	1
757	609	758	609	-1	0	1
795	527	795	527	0	0	0
731	587	732	587	-1	0	1
718	606	718	607	0	-1	1
746	561	746	561	0	0	0
800	607	799	607	1	0	1
710	559	711	560	-1	-1	1.4142135624
729	585	730	585	-1	0	1
602	570	602	570	0	0	0
768	555	768	555	0	0	0
751	552	751	553	0	-1	1
800	575	801	575	-1	0	1
800	591	801	591	-1	0	1
823	551	823	552	0	-1	1
768	550	768	551	0	-1	1
760	555	760	555	0	0	0
729	588	729	588	0	0	0
764	593	765	593	-1	0	1
808	585	810	585	-2	0	2
712	602	711	602	1	0	1
757	575	757	575	0	0	0
741	570	740	569	1	1	1.4142135624
780	574	780	575	0	-1	1
788	621	789	620	-1	1	1.4142135624
834	523	834	524	0	-1	1
811	591	811	591	0	0	0
772	544	772	544	0	0	0
711	624	711	624	0	0	0
776	603	776	603	0	0	0
761	623	761	624	0	-1	1
760	604	761	604	-1	0	1
742	536	743	537	-1	-1	1.4142135624
780	628	781	628	-1	0	1
751	589	751	590	0	-1	1
714	571	714	571	0	0	0
811	489	809	490	2	-1	2.2360679775
822	582	822	582	0	0	0
744	565	745	565	-1	0	1
695	586	695	586	0	0	0
725	608	725	608	0	0	0
747	610	747	610	0	0	0
764	630	765	631	-1	-1	1.4142135624
772	601	772	602	0	-1	1
694	572	695	573	-1	-1	1.4142135624
737	594	737	594	0	0	0
748	550	748	550	0	0	0
766	568	766	568	0	0	0
787	602	788	602	-1	0	1
780	549	780	550	0	-1	1
743	600	744	600	-1	0	1
746	620	747	621	-1	-1	1.4142135624
717	575	718	575	-1	0	1
804	491	804	490	0	1	1
745	573	745	574	0	-1	1
796	576	796	576	0	0	0
738	516	738	516	0	0	0
755	598	755	599	0	-1	1
712	710	712	711	0	-1	1
815	595	815	595	0	0	0
710	635	711	636	-1	-1	1.4142135624
686	618	686	618	0	0	0
