# Supplementary material for: Radial profile detection of multiple spherical particles in contact with interacting surfaces
Source: PLoS One. 2019 Apr 2;14(4):e0214815. doi: 10.1371/journal.pone.0214815 (PMC6445513; doi:10.1371/journal.pone.0214815)
Supplement: S1 Dataset — (ZIP) [file pone.0214815.s001.zip › S1_Dataset/2_Particle radius.csv]

Detected.radius.correlation	Detected.radius.slope	Diameter.pixel.brightfield	Radius.pixel.normalized	Diff.to.cor	Diff.to.slope	Diff.to.cor.abs	Diff.to.slope.abs		Mean.diff.cor	Mean.diff.slope
19	16	465	15.7635	3.2365	0.236499999999999	3.2365	0.236499999999999		3.81640638297872	1.31586595744681
37	22	700	23.73	13.27	-1.73	13.27	1.73
17	17	510	17.289	-0.289000000000001	-0.289000000000001	0.289000000000001	0.289000000000001
16	17	500	16.95	-0.949999999999999	0.050000000000001	0.949999999999999	0.050000000000001
18	17	490	16.611	1.389	0.388999999999999	1.389	0.388999999999999
19	11	291	9.8649	9.1351	1.1351	9.1351	1.1351
18	16	482	16.3398	1.6602	-0.3398	1.6602	0.3398
31	28	903	30.6117	0.388300000000001	-2.6117	0.388300000000001	2.6117
22	12	370	12.543	9.457	-0.542999999999999	9.457	0.542999999999999
14	14	420	14.238	-0.238	-0.238	0.238	0.238
20	11	336	11.3904	8.6096	-0.3904	8.6096	0.3904
20	12	360	12.204	7.796	-0.204000000000001	7.796	0.204000000000001
37	25	736	24.9504	12.0496	0.049600000000002	12.0496	0.049600000000002
37	15	480	16.272	20.728	-1.272	20.728	1.272
15	16	466	15.7974	-0.7974	0.2026	0.7974	0.2026
15	15	473	16.0347	-1.0347	-1.0347	1.0347	1.0347
24	15	436	14.7804	9.2196	0.2196	9.2196	0.2196
14	15	470	15.933	-1.933	-0.933	1.933	0.933
37	17	533	18.0687	18.9313	-1.0687	18.9313	1.0687
15	16	430	14.577	0.423	1.423	0.423	1.423
17	19	483	16.3737	0.626300000000001	2.6263	0.626300000000001	2.6263
18	16	490	16.611	1.389	-0.611000000000001	1.389	0.611000000000001
18	18	520	17.628	0.372	0.372	0.372	0.372
13	15	430	14.577	-1.577	0.423	1.577	0.423
17	19	464	15.7296	1.2704	3.2704	1.2704	3.2704
15	17	453	15.3567	-0.3567	1.6433	0.3567	1.6433
15	15	440	14.916	0.084	0.084	0.084	0.084
17	18	484	16.4076	0.592400000000001	1.5924	0.592400000000001	1.5924
19	15	330	11.187	7.813	3.813	7.813	3.813
7	17	380	12.882	-5.882	4.118	5.882	4.118
13	14	580	19.662	-6.662	-5.662	6.662	5.662
6	8	308	10.4412	-4.4412	-2.4412	4.4412	2.4412
10	10	336	11.3904	-1.3904	-1.3904	1.3904	1.3904
13	13	412	13.9668	-0.966799999999999	-0.966799999999999	0.966799999999999	0.966799999999999
8	8	296	10.0344	-2.0344	-2.0344	2.0344	2.0344
6	7	160	5.424	0.576000000000001	1.576	0.576000000000001	1.576
9	9	330	11.187	-2.187	-2.187	2.187	2.187
9	11	310	10.509	-1.509	0.491	1.509	0.491
9	9	325	11.0175	-2.0175	-2.0175	2.0175	2.0175
15	17	440	14.916	0.084	2.084	0.084	2.084
16	17	500	16.95	-0.949999999999999	0.050000000000001	0.949999999999999	0.050000000000001
10	11	300	10.17	-0.17	0.83	0.17	0.83
9	14	348	11.7972	-2.7972	2.2028	2.7972	2.2028
8	11	325	11.0175	-3.0175	-0.0175	3.0175	0.0175
8	9	340	11.526	-3.526	-2.526	3.526	2.526
13	17	468	15.8652	-2.8652	1.1348	2.8652	1.1348
14	18	492	16.6788	-2.6788	1.3212	2.6788	1.3212
