# Supplementary material for: Radial profile detection of multiple spherical particles in contact with interacting surfaces
Source: PLoS One. 2019 Apr 2;14(4):e0214815. doi: 10.1371/journal.pone.0214815 (PMC6445513; doi:10.1371/journal.pone.0214815)
Supplement: S1 Dataset — (ZIP) [file pone.0214815.s001.zip › S1_Dataset/3_a_Output of the program for 205 particles.csv]

Particle.radius	Particle.height	Contact.radius	Is.adhering	Profile.0	Profile.1	Profile.2	Profile.3	Profile.4	Profile.5	Profile.6	Profile.7	Profile.8	Profile.9	Profile.10	Profile.11	Profile.12	Profile.13	Profile.14	Profile.15	Profile.16	Profile.17	Profile.18	Profile.19	Profile.20	Profile.21	Profile.22	Profile.23	Profile.24	Profile.25	Profile.26	Profile.27	Profile.28	Profile.29	Profile.30	Profile.31	Profile.32	Profile.33	Profile.34	Profile.35	Profile.36	Profile.37	Profile.38	Profile.39	Profile.40	Profile.41	Profile.42	Profile.43	Profile.44	Profile.45
15	-0.15	2.11601	1	0.0453633	0.0454052	0.0454196	0.045469	0.0455376	0.0455937	0.0456146	0.0456105	0.0455808	0.045563	0.0455225	0.0455007	0.0455074	0.0455239	0.0455229	0.0455359	0.0455287	0.0455066	0.0454816	0.0454805	0.045508	0.0455527	0.0455943	0.0456113	0.0456049	0.0455797	0.0455581	0.0455589	0.0455733	0.0455936	0.0456421	0.0457584	0.0460232	0.046442	0.0472093	0.0483349	0.0496018	0.0510976	0.0523621	0.0531019	0.0533817	0.053053	0.0523853	0.0511974	0.0500654	0.0491302
29	-0.31	4.22894	1	0.0454761	0.0454593	0.0454965	0.0455338	0.0455484	0.0455562	0.0455817	0.0455618	0.0455517	0.0455378	0.0455431	0.0455455	0.0455758	0.0455941	0.0456024	0.045602	0.0455918	0.0455717	0.0455412	0.045545	0.0455655	0.0455779	0.0456021	0.0456225	0.0456077	0.0455857	0.0455864	0.0455835	0.0455925	0.0456019	0.0456143	0.0456156	0.0456346	0.0456562	0.0456577	0.0456685	0.0456748	0.0456861	0.0456973	0.0457136	0.0457198	0.0457248	0.0457265	0.0457308	0.0457314	0.0457479
35	2.5327E-16	nan	0	0.0465658	0.0465386	0.0465665	0.0466031	0.0465816	0.0465707	0.0465485	0.0465209	0.0465084	0.0465166	0.046533	0.0465564	0.0465969	0.0466512	0.0467363	0.0468569	0.047039	0.0472788	0.0475745	0.047922	0.0483701	0.048858	0.0493778	0.0498509	0.0503108	0.0506572	0.050894	0.0510153	0.0510047	0.0508945	0.0507159	0.0505186	0.0503293	0.0501939	0.0501161	0.0500799	0.0501408	0.0501636	0.0502516	0.0503046	0.0503812	0.0504248	0.0503986	0.0504089	0.050382	0.0503773
13	-0.24	2.48644	1	0.0452902	0.0452916	0.0453206	0.0453512	0.0453762	0.0453708	0.0453894	0.0454495	0.0455118	0.0455745	0.045637	0.0456809	0.0456675	0.0456238	0.0455556	0.0454693	0.0454035	0.0453819	0.0454011	0.0454597	0.0454933	0.0455155	0.0455022	0.0454644	0.0454421	0.0454476	0.0454606	0.0454899	0.0455157	0.0455344	0.0455448	0.0455631	0.0455659	0.0455503	0.0455694	0.0456205	0.0457414	0.0460967	0.0467535	0.0476098	0.0488691	0.0500576	0.0509408	0.0514418	0.0512305	0.0504949
11	-0.01	0.468935	1	0.0473615	0.0472809	0.0472591	0.0472092	0.0471723	0.0470926	0.0470869	0.0470795	0.047115	0.0471722	0.0473186	0.0474998	0.0477754	0.0481132	0.0485428	0.0490101	0.0495041	0.0499874	0.0504788	0.050882	0.0512171	0.0514615	0.0515759	0.0515341	0.0513369	0.0510253	0.0506172	0.0501881	0.049779	0.0495067	0.0493406	0.0493458	0.0494968	0.0497141	0.0500161	0.0502967	0.0504952	0.0505781	0.0505181	0.050373	0.0501395	0.0499394	0.0497964	0.0497561	0.0498381	0.0499893
11	-0.05	1.04762	1	0.0452026	0.0451868	0.0452065	0.0452586	0.0453123	0.045355	0.045414	0.0454692	0.0454983	0.0455108	0.045499	0.0454715	0.045455	0.0454544	0.0454745	0.0455602	0.0457341	0.0460295	0.0465003	0.0471254	0.0479998	0.0490631	0.050235	0.0513056	0.0522958	0.0529701	0.0532843	0.0532291	0.0527423	0.0520104	0.051004	0.0499903	0.0490498	0.0484951	0.04822	0.048348	0.048799	0.0495386	0.0502648	0.0507897	0.0511052	0.0510832	0.0508139	0.0502901	0.0498168	0.0495048
12	-0.08	1.38333	1	0.0456766	0.0456676	0.0456924	0.0456785	0.0456437	0.0456474	0.0456771	0.0457032	0.0457283	0.0457494	0.0457671	0.0457696	0.0457522	0.045743	0.0457097	0.0456873	0.0456644	0.0456978	0.0457806	0.0458841	0.046093	0.0464381	0.0469373	0.0475611	0.0484209	0.0493476	0.0502833	0.0511733	0.0519214	0.0523667	0.0525281	0.0523487	0.0518442	0.0512374	0.0504378	0.0496626	0.0491131	0.0488095	0.048876	0.0492097	0.049825	0.0504781	0.0510071	0.0514257	0.0514586	0.051174
11	-0.1	1.47986	1	0.0455851	0.0455538	0.0455593	0.0455655	0.0455837	0.045592	0.0455884	0.0455833	0.0455676	0.045558	0.0455892	0.0456212	0.0456421	0.0456574	0.0456603	0.0456429	0.0456248	0.045582	0.0455563	0.0455524	0.0455834	0.0456529	0.0458517	0.046186	0.046792	0.0476316	0.0486846	0.0498305	0.0509145	0.0516353	0.0519727	0.05182	0.0512243	0.0504908	0.0495614	0.0487264	0.0482025	0.0480684	0.0483673	0.0489225	0.0497136	0.0503946	0.0508044	0.0509111	0.0506084	0.0500422
12	-0.11	1.62108	1	0.0458633	0.0458255	0.0458086	0.045807	0.0457975	0.0457754	0.0457656	0.0457904	0.0458202	0.0458298	0.0458542	0.0458722	0.0458886	0.0458896	0.0458895	0.0458836	0.0458883	0.0458885	0.0458846	0.0459019	0.045923	0.0459596	0.0460079	0.0460734	0.0462021	0.0464128	0.0467804	0.0474166	0.0484189	0.0495178	0.0507406	0.051693	0.0522864	0.0523025	0.0519006	0.0512138	0.0504207	0.0496092	0.0490056	0.0487856	0.0488928	0.049381	0.0500136	0.0508693	0.0514666	0.0517314
14	-0.08	1.49452	1	0.0451806	0.0450993	0.0450523	0.0450471	0.0450701	0.0450918	0.0451961	0.0452578	0.0452713	0.0452826	0.0452748	0.0452467	0.0452336	0.0452422	0.0452448	0.0452315	0.0452199	0.0451989	0.0451941	0.0451915	0.0452227	0.0452727	0.0453755	0.045539	0.0458835	0.0464338	0.0472286	0.0482476	0.049449	0.0505507	0.0515745	0.0522641	0.0526254	0.0526186	0.0522413	0.0515366	0.0506938	0.0496653	0.0487184	0.0480664	0.0476682	0.0476548	0.0479285	0.0486111	0.0493877	0.050155
11	-0.07	1.23899	1	0.0455019	0.045444	0.0454136	0.0453806	0.0453368	0.0453197	0.0453269	0.0453225	0.0453373	0.0453556	0.0453676	0.0453575	0.0453542	0.0453615	0.0453481	0.0453546	0.045362	0.0454091	0.0455257	0.0457717	0.0462548	0.0470235	0.0481056	0.0493135	0.0507137	0.0519321	0.0528238	0.0532858	0.0532323	0.0527346	0.0518209	0.0507727	0.0496633	0.0488628	0.0482822	0.0481328	0.048403	0.0491045	0.0499688	0.0507014	0.0513035	0.0515101	0.0513722	0.0508268	0.050195	0.0496563
9	-0.11	1.40282	1	0.0451767	0.0451858	0.0452124	0.0452124	0.0451892	0.0451163	0.0450857	0.0450325	0.0450199	0.045034	0.0450779	0.0451175	0.045185	0.045206	0.0452063	0.0451999	0.0451877	0.0451894	0.0452428	0.0453302	0.045534	0.0458811	0.0464876	0.0472988	0.0484297	0.0495894	0.0506078	0.0513009	0.0515839	0.0513393	0.0506607	0.0498145	0.048914	0.0483426	0.0480892	0.0482989	0.0488125	0.0495871	0.0502261	0.0505272	0.0504738	0.0500896	0.049626	0.0491332	0.0489737	0.0491442
21	-0.2	2.89137	1	0.0456247	0.0456753	0.045723	0.0457671	0.0458478	0.0459188	0.045932	0.0459089	0.0458407	0.0457804	0.0457509	0.0457793	0.0458514	0.0459174	0.0459612	0.0459214	0.045857	0.0457871	0.0457451	0.0457372	0.0457508	0.0457673	0.0457722	0.0457615	0.0457574	0.0457899	0.0458086	0.0458166	0.0458499	0.0459094	0.0459691	0.0460442	0.0461052	0.0461151	0.0460929	0.0460364	0.0459771	0.0459259	0.0459149	0.0459349	0.0459951	0.0460943	0.0462494	0.0465632	0.0470353	0.0477501
9	-0.07	1.12031	1	0.0456333	0.0456598	0.0456245	0.0455806	0.045586	0.0455892	0.0455876	0.0455779	0.0455737	0.0455506	0.0455384	0.0455153	0.0455136	0.0454992	0.0454901	0.0454965	0.0455662	0.0457255	0.046073	0.0466097	0.047443	0.0485032	0.0496834	0.0507172	0.0515889	0.0520177	0.0520091	0.051589	0.0508039	0.0499187	0.049016	0.0483692	0.0480958	0.0482154	0.048693	0.0493899	0.0500226	0.0504806	0.0505729	0.0503524	0.0498901	0.049436	0.0491781	0.0491664	0.0494244	0.0497815
10	-0.11	1.47916	1	0.0467615	0.0466337	0.0465319	0.0464429	0.0463701	0.0463229	0.0463212	0.0463201	0.0463149	0.0462959	0.0462867	0.046255	0.0462278	0.0462203	0.0462343	0.0462529	0.0462744	0.0462692	0.0462601	0.0462734	0.0463302	0.0464688	0.0467556	0.0472021	0.0479414	0.0488844	0.0499875	0.0511166	0.052101	0.0526501	0.052757	0.0523689	0.0515754	0.050755	0.0498588	0.049226	0.048999	0.0492011	0.0497703	0.0504202	0.0511179	0.0515416	0.0516409	0.0513665	0.0508473	0.0502871
11	-0.04	0.93723	1	0.0445252	0.0445562	0.0446025	0.0446574	0.0446887	0.0447121	0.0447286	0.0447439	0.0447563	0.0447429	0.0447534	0.0447508	0.0447622	0.044816	0.0449256	0.0451076	0.0454317	0.0459078	0.0466126	0.0474451	0.0484959	0.0496286	0.0507289	0.0515706	0.0522295	0.0525119	0.0523947	0.0519357	0.0511247	0.0501985	0.0491599	0.048301	0.0477112	0.0475599	0.0477636	0.0483557	0.0490969	0.0499319	0.050531	0.0508001	0.0507253	0.0503344	0.0498312	0.0492136	0.0488311	0.0487631
7	-0.07	0.987472	1	0.0464662	0.0464647	0.0465148	0.0465197	0.046515	0.0464538	0.0463904	0.0463364	0.0462831	0.0462308	0.0462073	0.046221	0.0462478	0.0463321	0.0465275	0.0468662	0.0474746	0.0483257	0.0494395	0.0505374	0.0516253	0.052372	0.0526405	0.0524062	0.0517109	0.0508215	0.0499779	0.0493934	0.0492612	0.0495535	0.050194	0.0508685	0.0513433	0.0514147	0.051126	0.0506035	0.0501507	0.0499517	0.0501017	0.0504131	0.0507528	0.0508831	0.0508131	0.0505641	0.0503641	0.0503175
11	-0.04	0.93723	1	0.0452457	0.0452542	0.0452309	0.0451847	0.0451343	0.0450868	0.0450348	0.044964	0.0449481	0.0449641	0.0450125	0.0450694	0.0451482	0.0452092	0.0453088	0.0454572	0.045746	0.0461793	0.0468282	0.0475815	0.0485164	0.0495062	0.0504944	0.051264	0.0518656	0.0521675	0.0521265	0.0517758	0.0511355	0.0503509	0.0494418	0.0486789	0.0481205	0.047933	0.0480695	0.0485489	0.049186	0.0499372	0.0504991	0.0507493	0.0506863	0.0503401	0.0498915	0.0493594	0.0491006	0.0491609
7	-0.04	0.747262	1	0.0456731	0.0457377	0.0458018	0.0458468	0.0458133	0.045795	0.0457496	0.0457406	0.0457361	0.0457515	0.0457864	0.0458754	0.0461193	0.0465683	0.0473466	0.0483899	0.0496489	0.050899	0.0520219	0.0527002	0.0529493	0.0526642	0.0519261	0.0509938	0.0499426	0.0491461	0.0487745	0.0488813	0.0494505	0.0501754	0.0509107	0.051293	0.0512307	0.0508489	0.050282	0.0498634	0.0497571	0.050023	0.0504492	0.0507353	0.0507886	0.0506133	0.0503875	0.0502073	0.0502377	0.0503859
38	-0.06	2.13457	1	0.0448246	0.0448353	0.0447792	0.0447361	0.044749	0.0447734	0.0448076	0.0448433	0.0448958	0.0449135	0.0449198	0.0449032	0.0448846	0.0448638	0.0448494	0.0448266	0.0448088	0.0447963	0.0447692	0.0447621	0.0447545	0.0447594	0.0447635	0.0447843	0.04479	0.0447968	0.0447907	0.0447874	0.0447961	0.044845	0.0449288	0.0450453	0.0452111	0.0453997	0.045664	0.0460027	0.0463773	0.0468596	0.0473504	0.0477499	0.0481331	0.0483632	0.0484456	0.0483921	0.0482728	0.0481959
11	-0.08	1.32424	1	0.045798	0.0457893	0.0457895	0.0458263	0.0458497	0.0458012	0.0457653	0.0457424	0.0456894	0.0456467	0.0456486	0.0456592	0.0456767	0.0456993	0.0457085	0.045715	0.0457408	0.0457878	0.0458998	0.0460882	0.0464051	0.0468801	0.0475664	0.0483847	0.0494401	0.0504964	0.0514826	0.0522963	0.0527935	0.0528605	0.052506	0.0518262	0.0508886	0.0500715	0.049305	0.0488373	0.0487726	0.0491251	0.0497767	0.0504814	0.0512212	0.0516844	0.0518133	0.051565	0.0510245	0.0503842
29	-0.28	4.02015	1	0.0454633	0.0454574	0.045482	0.0454396	0.045391	0.0453444	0.0453369	0.0453173	0.0453046	0.045279	0.0452633	0.0452512	0.0452276	0.0452304	0.0452517	0.0452577	0.0452537	0.0452587	0.0452471	0.0452496	0.0452719	0.0453031	0.0453174	0.0453441	0.0453524	0.0453348	0.0453194	0.0453086	0.0452884	0.0452689	0.0452728	0.0452809	0.045298	0.0453167	0.0453319	0.0453366	0.0453421	0.0453535	0.045366	0.045378	0.0453835	0.0453829	0.0453834	0.0453891	0.0453854	0.0453995
9	-0.08	1.19733	1	0.0460201	0.0460209	0.0460721	0.0461368	0.0462344	0.0462711	0.0462902	0.0462716	0.0462371	0.046181	0.0461646	0.0461637	0.0461666	0.0461804	0.0462016	0.0462648	0.0463874	0.0465769	0.0469056	0.0473575	0.0479859	0.0487982	0.0497235	0.0505738	0.0513526	0.051841	0.0520022	0.0518033	0.0512887	0.0506251	0.0499324	0.0494544	0.0492926	0.0494754	0.0499614	0.0505868	0.0511011	0.0513928	0.0513022	0.0509814	0.0504919	0.050119	0.0499778	0.0501267	0.0504901	0.0508767
5	-0.03	0.5469	1	0.0442674	0.0443333	0.0443701	0.0443813	0.0444328	0.0445205	0.0445794	0.044656	0.0448128	0.0450898	0.0455593	0.0462697	0.0473058	0.048432	0.0495976	0.050497	0.0509885	0.0509535	0.0504096	0.0496333	0.0487781	0.048213	0.0481184	0.0484675	0.0491135	0.0496873	0.0499233	0.0497588	0.0493242	0.0489431	0.0488068	0.0489558	0.0492372	0.0493876	0.0493515	0.049171	0.0490295	0.0490064	0.0490908	0.0491693	0.0492017	0.0491823	0.0491621	0.0491699	0.0491937	0.0491821
17	-0.16	2.32689	1	0.0458502	0.0458155	0.0457967	0.0457576	0.0457698	0.0457657	0.04577	0.0457587	0.0457552	0.0457305	0.0457374	0.0457415	0.0457513	0.0457444	0.0457424	0.045733	0.0457343	0.0457413	0.0457659	0.045784	0.0458092	0.0458272	0.0458342	0.045836	0.045846	0.0458471	0.0458511	0.045861	0.0458699	0.0458912	0.0459219	0.0459767	0.0460757	0.0462117	0.0464409	0.0467886	0.0472475	0.0479135	0.0487128	0.0494904	0.0504216	0.0511973	0.0517144	0.0520456	0.0519875	0.0515894
8	-0.04	0.798999	1	0.0452672	0.0452294	0.0452184	0.0452156	0.0451673	0.0451284	0.0450936	0.0450901	0.0450653	0.0450557	0.0450933	0.0451934	0.0453891	0.0457136	0.0462368	0.0469239	0.0478361	0.0488631	0.0500002	0.0509733	0.0518068	0.0522593	0.0522844	0.0519	0.051106	0.0501349	0.049166	0.048404	0.0480026	0.0480836	0.0486042	0.0493504	0.0501344	0.0505939	0.0507381	0.0504492	0.0499461	0.0493546	0.049024	0.0490305	0.0493497	0.0497686	0.0500674	0.0501827	0.0500115	0.0497451
12	-0.11	1.62108	1	0.045381	0.0453641	0.0452653	0.045185	0.0451617	0.0451636	0.0451694	0.0451951	0.045245	0.0452507	0.0452519	0.0452731	0.0453026	0.0453305	0.0453675	0.0453896	0.0454062	0.0454266	0.0454245	0.0454377	0.0454551	0.0454826	0.0455296	0.045628	0.0458274	0.0461651	0.046703	0.0474454	0.0484575	0.0495012	0.050641	0.0515188	0.0520655	0.0521379	0.0517719	0.0510247	0.0501661	0.0492589	0.048668	0.0484877	0.0487248	0.0493107	0.0500019	0.0508849	0.0514879	0.0517347
9	-0.07	1.12031	1	0.0454332	0.0454394	0.0454675	0.0454824	0.0454632	0.045441	0.0453984	0.0453662	0.0453479	0.0453096	0.0452778	0.0452329	0.0451959	0.0451648	0.04517	0.0452162	0.0453517	0.0456097	0.0460696	0.0467153	0.0476417	0.0487412	0.0498881	0.0508126	0.0515052	0.0517601	0.0515846	0.0510409	0.0501808	0.0493006	0.0484709	0.0479758	0.0478863	0.0481492	0.0487507	0.0494784	0.0500374	0.0503389	0.0502431	0.0498832	0.0493529	0.0489406	0.0487741	0.0489176	0.0492839	0.0496703
10	-0.12	1.54454	1	0.0456596	0.0456863	0.0457054	0.045712	0.0457186	0.04572	0.0457129	0.0457087	0.0457012	0.045689	0.0456867	0.0456916	0.0456749	0.045679	0.0456765	0.0456704	0.0456421	0.0456271	0.0456244	0.045648	0.045708	0.0458421	0.0460696	0.0464041	0.0469246	0.0475826	0.0483963	0.0492917	0.0501656	0.0508186	0.0511928	0.0511459	0.0507417	0.050205	0.0496006	0.049191	0.0491298	0.0494174	0.0499831	0.0505273	0.0510562	0.0512935	0.0512421	0.0508614	0.0503717	0.0499514
12	-0.09	1.46694	1	0.0446938	0.0447011	0.044698	0.0446974	0.0447054	0.0447221	0.0447031	0.0446691	0.0446392	0.0446507	0.0446772	0.044721	0.0447722	0.0448032	0.0447987	0.0447956	0.0448011	0.0448111	0.0448335	0.0448987	0.0450123	0.0452084	0.0455074	0.045915	0.0465378	0.0473102	0.048217	0.0492084	0.0502215	0.0509779	0.0514825	0.0515647	0.0512614	0.0506967	0.0498621	0.0489681	0.0482607	0.0477809	0.0477368	0.0480183	0.0486534	0.049399	0.0500418	0.0506061	0.0507838	0.0505912
9	-0.04	0.847585	1	0.0458723	0.0458454	0.0457851	0.0457275	0.0456671	0.0455913	0.0455367	0.0455136	0.045528	0.0455332	0.0455695	0.0456231	0.0457208	0.0458762	0.0462117	0.0466684	0.0473131	0.0480928	0.0490439	0.0499433	0.0508539	0.0515823	0.0520324	0.0521303	0.0518343	0.0512724	0.0505454	0.0498034	0.0491703	0.0488625	0.0488748	0.0492116	0.0497665	0.0502853	0.0507617	0.0509525	0.050844	0.0504597	0.0500149	0.0497053	0.0495923	0.0497563	0.0500526	0.0504201	0.0505907	0.0505229
11	-0.16	1.86933	1	0.0458768	0.0457681	0.0456739	0.0455799	0.0455358	0.0455322	0.0455913	0.0455977	0.0456076	0.0455905	0.0455682	0.0455221	0.0455165	0.0455194	0.0455226	0.0455358	0.0455587	0.0455774	0.0455715	0.0455606	0.0455535	0.0455381	0.0455253	0.0455246	0.0455175	0.0455457	0.0456237	0.0457791	0.0460686	0.0465404	0.0472982	0.0482363	0.0493254	0.0501684	0.0508433	0.051022	0.0507342	0.0500143	0.0491529	0.048474	0.0480038	0.0479732	0.0482682	0.0489652	0.049692	0.0502732
13	-0.23	2.43456	1	0.0457764	0.0458029	0.0458289	0.045841	0.045825	0.0457865	0.0457627	0.0457819	0.0457976	0.045816	0.0458363	0.0458416	0.0458294	0.0458375	0.0458519	0.0458602	0.045861	0.0458619	0.0458484	0.0458316	0.0458315	0.0458502	0.0458604	0.0458927	0.0459118	0.0459191	0.0459153	0.0459132	0.0459013	0.0458904	0.0458809	0.0458851	0.0459167	0.0459844	0.0460936	0.0463167	0.0466325	0.0471771	0.047918	0.0487144	0.0496772	0.0504367	0.0508547	0.0509165	0.0505201	0.0498355
5	-0.05	0.705337	1	0.04556	0.0455804	0.0455587	0.0455325	0.045534	0.0455377	0.0455121	0.0454833	0.0455214	0.045602	0.0458126	0.0461869	0.0467973	0.0475364	0.0484618	0.0493681	0.0502001	0.0507371	0.0508636	0.0506163	0.0500484	0.0493789	0.0488659	0.0486971	0.0488875	0.0493237	0.0497761	0.0500263	0.0499759	0.0497103	0.0493968	0.049263	0.0493436	0.0495143	0.0496816	0.0496963	0.0496103	0.0494886	0.0494702	0.0495317	0.0496008	0.0496186	0.049602	0.0495627	0.0495386	0.0495395
14	-0.12	1.8291	1	0.0460892	0.0460735	0.0460547	0.0460594	0.0460172	0.0459995	0.0459928	0.0460073	0.0460292	0.0460673	0.0460961	0.046094	0.0460962	0.0460989	0.0461076	0.0461009	0.0461118	0.046118	0.0461193	0.0461183	0.0461231	0.0461234	0.0461145	0.0461164	0.0461339	0.0461971	0.046328	0.0465484	0.0469177	0.0474382	0.0481957	0.0490886	0.050122	0.0509518	0.0517311	0.0521988	0.0523003	0.0520262	0.0514612	0.0508137	0.0500216	0.049379	0.0489679	0.048766	0.048925	0.0493705
7	-0.05	0.835165	1	0.0448893	0.0448398	0.0448644	0.0448698	0.044854	0.0448591	0.0448375	0.0448102	0.0448146	0.0448172	0.0448532	0.0449208	0.0450372	0.045218	0.0455426	0.0460496	0.0467611	0.0476725	0.0487081	0.0496064	0.0503437	0.0506879	0.050571	0.050082	0.0493089	0.0485747	0.0480938	0.0479999	0.0483424	0.0489239	0.049566	0.0499449	0.0499479	0.0496593	0.0491792	0.0488051	0.0487235	0.0489703	0.0493377	0.0495826	0.0496074	0.0494249	0.0491932	0.0490299	0.0490602	0.0491785
15	-0.18	2.31681	1	0.0461511	0.0461016	0.0460613	0.0459865	0.0459074	0.0458333	0.0457809	0.0457219	0.0456769	0.0456865	0.0457163	0.0457632	0.0458185	0.0458705	0.0459003	0.0459267	0.0459428	0.04596	0.0459811	0.0460018	0.0460009	0.046002	0.0459927	0.045977	0.0459549	0.0459598	0.0459656	0.0459655	0.0459756	0.0459831	0.0459924	0.0460209	0.0460905	0.0462105	0.0464435	0.0468247	0.0473739	0.0481784	0.0491473	0.0500557	0.0510351	0.0517134	0.0520257	0.05196	0.0514875	0.050725
20	-0.11	2.09473	1	0.0449813	0.0450085	0.0449867	0.0449712	0.0449543	0.044921	0.0449132	0.044917	0.0448953	0.0448779	0.0448538	0.0448372	0.0448239	0.044854	0.0449082	0.0449534	0.0449967	0.0450637	0.0450941	0.0450919	0.0451026	0.0450985	0.0450865	0.0450837	0.0450995	0.0451059	0.0451259	0.0451236	0.04513	0.0451373	0.045165	0.0452382	0.0454073	0.045642	0.0460713	0.0467004	0.0474457	0.0484277	0.0494897	0.0504173	0.0513696	0.0520403	0.052411	0.0524469	0.0521048	0.0514473
8	-0.04	0.798999	1	0.04654	0.0465361	0.0465039	0.0464459	0.046379	0.046314	0.0462686	0.0462372	0.0462212	0.0462263	0.0462774	0.0463519	0.0465224	0.0467815	0.0471915	0.0477113	0.0484075	0.0492086	0.0500726	0.0508151	0.0514544	0.0518172	0.051869	0.0516279	0.0511205	0.0505262	0.0499842	0.0495913	0.0494847	0.049631	0.0500253	0.0504472	0.0507972	0.0508932	0.0507503	0.0504283	0.0500437	0.0498019	0.0497745	0.0499688	0.0502526	0.0505278	0.0506357	0.0505748	0.0504169	0.0502931
12	-0.13	1.76156	1	0.0452548	0.0452395	0.0452198	0.0452221	0.0452672	0.0452603	0.0452872	0.0452904	0.0452833	0.0452686	0.0452769	0.0452892	0.0452853	0.04527	0.04526	0.0452462	0.0452511	0.045251	0.045253	0.0452485	0.0452375	0.0452175	0.0452213	0.0452457	0.0452937	0.0453779	0.0455489	0.0458546	0.0463253	0.0469442	0.0478155	0.048748	0.0496858	0.0503241	0.0507242	0.0507018	0.0503131	0.0496038	0.0488257	0.0482454	0.0478744	0.0478999	0.0482089	0.0489078	0.0496073	0.0501764
10	-0.07	1.18114	1	0.0456557	0.0456023	0.0455822	0.0455827	0.0456502	0.0457283	0.0457891	0.0458084	0.0458123	0.0457889	0.0457679	0.045758	0.0457729	0.0457902	0.0458074	0.0458196	0.0458368	0.0458751	0.0460246	0.0463187	0.0468781	0.0477312	0.0488756	0.050067	0.0513617	0.0523923	0.0530443	0.0532468	0.0529389	0.0522437	0.0512225	0.0501924	0.0493057	0.0488646	0.0488085	0.0492424	0.0499522	0.0508146	0.0514878	0.0517799	0.0516566	0.0511969	0.050646	0.0500364	0.0497864	0.0499086
6	-0.04	0.691665	1	0.0447646	0.044873	0.0449197	0.0449004	0.0448841	0.0448804	0.0448324	0.0448169	0.044876	0.0449991	0.0452209	0.045562	0.0461489	0.0468906	0.0478585	0.0488975	0.0498969	0.0506563	0.0510738	0.0510516	0.0506004	0.0498924	0.0491089	0.0485359	0.0482902	0.048518	0.049053	0.0496845	0.0501532	0.0502313	0.049912	0.0494257	0.0490165	0.048923	0.0491326	0.0494841	0.0497234	0.0497388	0.0495562	0.0493673	0.0492963	0.0493973	0.0495321	0.0496304	0.0495937	0.0494949
14	-0.07	1.39825	1	0.045472	0.0454094	0.0453746	0.0453513	0.0453147	0.0453422	0.0454012	0.0454962	0.0456045	0.0457001	0.04578	0.0458274	0.0458561	0.0458552	0.0458367	0.04581	0.0457986	0.0458197	0.0458575	0.0459163	0.0459909	0.0461141	0.0463899	0.0468516	0.0476313	0.0486547	0.0498691	0.0511188	0.0523018	0.0531376	0.0536995	0.0538161	0.0535342	0.0529991	0.0521335	0.0511177	0.0501737	0.0492445	0.048613	0.0483404	0.048383	0.0487507	0.049303	0.0501543	0.0509396	0.0515698
7	-0.04	0.747262	1	0.0450805	0.0450912	0.0451138	0.0451293	0.0451441	0.0451784	0.0452256	0.0452765	0.0453412	0.0454279	0.0455797	0.0458073	0.0461875	0.0466803	0.0473751	0.0481729	0.0490957	0.049988	0.0507855	0.0512964	0.0515022	0.0513344	0.0508395	0.0502051	0.0495171	0.0490259	0.0488501	0.0490182	0.0495034	0.0500507	0.0505385	0.0506955	0.0504979	0.0501285	0.0496706	0.0493934	0.0494259	0.0497405	0.0501052	0.0502935	0.0502511	0.0500082	0.0497691	0.0496008	0.0496662	0.049847
20	-0.13	2.27664	1	0.0455239	0.0455099	0.0455198	0.0455425	0.0455715	0.045555	0.0455682	0.0455746	0.0455787	0.0455669	0.0455853	0.0455863	0.045593	0.045607	0.0456231	0.0456322	0.0456365	0.0456625	0.045667	0.0456656	0.0456759	0.0456838	0.0456645	0.0456626	0.045672	0.0456841	0.0456957	0.0457141	0.0457325	0.0457418	0.0457381	0.0457394	0.0457541	0.045784	0.0458509	0.0460554	0.0464016	0.047061	0.0480221	0.0490742	0.0504105	0.0516363	0.0525737	0.0533541	0.0536147	0.053428
38	-0.04	1.7431	1	0.0458017	0.0457884	0.0457956	0.0457855	0.0457153	0.0456827	0.0456794	0.0456878	0.0457269	0.0457641	0.0457936	0.0457989	0.0458043	0.0457937	0.0457849	0.0457902	0.0457945	0.0457945	0.0457731	0.0457494	0.0456968	0.0456598	0.0455958	0.0455413	0.0455458	0.0455458	0.0456442	0.0458038	0.0460864	0.0463831	0.0467999	0.0471692	0.0475717	0.0479175	0.0481804	0.0484327	0.0485453	0.048687	0.0487585	0.0488057	0.0488963	0.0490084	0.0491148	0.049292	0.049459	0.0496168
10	-0.06	1.0938	1	0.0460902	0.0460822	0.0460483	0.0460279	0.0460118	0.0460023	0.0459866	0.0459979	0.0459956	0.0459943	0.0459989	0.0460187	0.0460518	0.0460959	0.0461809	0.0463356	0.046588	0.0469523	0.0474542	0.0480241	0.0487188	0.0494719	0.0502566	0.0509378	0.0515283	0.0518894	0.051992	0.0518459	0.0514207	0.0508827	0.0502532	0.0497323	0.0493893	0.0493281	0.0495338	0.0499743	0.0504834	0.0510051	0.0513329	0.0513928	0.0511883	0.0508102	0.0504174	0.0500256	0.0498951	0.0500375
9	-0.04	0.847585	1	0.0451201	0.045126	0.0451139	0.0450845	0.0450851	0.0450323	0.0449924	0.0449344	0.0449052	0.0448978	0.0449183	0.0449564	0.0450419	0.0452052	0.0454935	0.0459838	0.0467275	0.0477095	0.0488697	0.0499939	0.0511211	0.0519938	0.0524948	0.0525362	0.0521057	0.0513209	0.0503221	0.0492515	0.0483401	0.047827	0.0477585	0.0481644	0.0489487	0.0497041	0.0504274	0.0507815	0.0507213	0.0502668	0.049683	0.0492352	0.049028	0.0491594	0.0494658	0.049896	0.0501346	0.0501144
10	-0.06	1.0938	1	0.0452282	0.0451522	0.0451837	0.0451692	0.0451462	0.0451329	0.0451791	0.0452144	0.0452708	0.0453103	0.0453579	0.0453837	0.0453915	0.0454016	0.0454051	0.0454188	0.0454717	0.045631	0.0460235	0.0466709	0.0476818	0.0489749	0.0503972	0.0516302	0.0526508	0.0532084	0.0532689	0.0528769	0.0520398	0.0510379	0.0499109	0.0489992	0.0483781	0.0482306	0.0484785	0.0491011	0.0498381	0.050621	0.0510906	0.051202	0.0509344	0.0504297	0.0499439	0.0494907	0.0494035	0.0496213
8	-0.19	1.73318	1	0.0454158	0.0454254	0.0453956	0.0453661	0.0453197	0.0452903	0.045268	0.0452687	0.045292	0.0453103	0.0453093	0.0453177	0.0453587	0.0453745	0.0453798	0.0453873	0.0453786	0.0453452	0.0453555	0.0453848	0.0454129	0.0454586	0.0455374	0.0456314	0.0458141	0.0461237	0.0466567	0.047472	0.0485928	0.0497222	0.0507367	0.0512356	0.0511329	0.0506146	0.0498513	0.0492348	0.0490568	0.049336	0.04985	0.0502806	0.0504975	0.0503891	0.0501134	0.0497646	0.0496277	0.0497172
9	-0.16	1.6895	1	0.0460294	0.0460474	0.0460511	0.0460516	0.0460626	0.0460623	0.0460507	0.0460145	0.0459792	0.0459494	0.0459423	0.0459663	0.0460119	0.0460474	0.0460677	0.0460926	0.0460775	0.046065	0.0460595	0.0460489	0.0460317	0.0460234	0.0460334	0.0460628	0.0461729	0.0463915	0.0468084	0.0474745	0.0483953	0.0493274	0.0501867	0.0506537	0.0506288	0.0502338	0.0495379	0.0488415	0.0484171	0.0483387	0.0486275	0.0490407	0.0495194	0.0497921	0.0498442	0.0496331	0.0493212	0.0490599
10	-0.1	1.41067	1	0.0465258	0.0465106	0.046469	0.0464363	0.0464271	0.0463999	0.0463981	0.0464085	0.046413	0.0464194	0.046419	0.0464133	0.046423	0.0464571	0.0464992	0.0465228	0.0465521	0.0465635	0.0465686	0.0465908	0.0466496	0.0468009	0.0471732	0.0477767	0.0487247	0.0498364	0.0509589	0.0518967	0.0524798	0.0525377	0.0521173	0.0513849	0.0504459	0.0496876	0.0490837	0.0488644	0.0490376	0.0495861	0.0502691	0.0508087	0.0511629	0.0511442	0.0509054	0.0504226	0.0500129	0.0497839
19	0.01	nan	0	0.0451587	0.0451299	0.0451524	0.045204	0.0452488	0.0454342	0.0457556	0.0461639	0.0466986	0.0472318	0.0477329	0.0480974	0.0483633	0.0484979	0.0485366	0.048523	0.0485552	0.0486764	0.0489424	0.0493041	0.0496978	0.0499863	0.0501038	0.0500675	0.0498905	0.0497033	0.0495214	0.0493907	0.0493415	0.0493487	0.0494006	0.049474	0.0495266	0.0495469	0.0495125	0.049434	0.0494108	0.0493976	0.0494205	0.0494379	0.0494411	0.0494224	0.0494098	0.0494125	0.0494271	0.0494358
16	-0.18	2.39324	1	0.0459849	0.0458933	0.0457755	0.0456774	0.0455792	0.0455557	0.0455505	0.0455554	0.0455852	0.045623	0.0456493	0.0456867	0.0457166	0.0457207	0.0457093	0.0457034	0.0456941	0.0457082	0.045741	0.0457728	0.0457977	0.0458219	0.0458411	0.0458473	0.0458482	0.0458408	0.0458311	0.0458086	0.0457681	0.0457135	0.0456614	0.0455983	0.0456129	0.0456806	0.0457636	0.0459743	0.0462504	0.0467675	0.0475387	0.0484599	0.0496924	0.0508469	0.0517184	0.0523529	0.0523878	0.0519135
38	-0.01	0.871722	1	0.0464035	0.0462809	0.0461756	0.0461158	0.0460952	0.0461183	0.0461414	0.0461732	0.0462064	0.0461929	0.0461872	0.0462015	0.0462278	0.0462304	0.0462251	0.0461993	0.0461746	0.0461616	0.0461563	0.0461848	0.046257	0.0463598	0.0465589	0.0468565	0.0473403	0.0479437	0.0485906	0.0491416	0.0494639	0.0495312	0.0493637	0.0491722	0.0491132	0.0492204	0.0495082	0.0498311	0.0500218	0.0500009	0.0498001	0.0495821	0.0494488	0.0494721	0.0495833	0.0497539	0.0498026	0.0497402
10	-0.07	1.18114	1	0.0451694	0.0452853	0.0454663	0.0456419	0.0457849	0.0459246	0.0460008	0.0460639	0.0461173	0.0461385	0.0461327	0.0461178	0.0460923	0.0460705	0.0460708	0.0461189	0.0462275	0.0463895	0.0466504	0.0469925	0.0474742	0.0480706	0.0487962	0.0495376	0.0503348	0.0510035	0.0514666	0.051685	0.0515764	0.0512294	0.0506629	0.0500832	0.0495569	0.0492993	0.0492892	0.0495761	0.0500256	0.0506013	0.0510284	0.0512216	0.0511394	0.0508225	0.0504558	0.0500438	0.0498498	0.0499107
6	-0.05	0.772981	1	0.045111	0.0450775	0.0450828	0.0450589	0.0450172	0.0449897	0.044958	0.0449496	0.0449897	0.0450795	0.045238	0.0455031	0.0459469	0.0465527	0.047426	0.0484264	0.0495192	0.0505037	0.0512642	0.051584	0.0514581	0.0509047	0.050064	0.0492603	0.0485948	0.0483865	0.0486358	0.0492189	0.049947	0.0504738	0.0506388	0.0503808	0.0498496	0.0494099	0.0491441	0.049247	0.0495725	0.0499589	0.0501163	0.0500389	0.0497786	0.0495591	0.0494814	0.0495753	0.0497119	0.049764
31	0.02	nan	0	0.0449597	0.0450056	0.0450559	0.0451279	0.0452756	0.0453812	0.0455781	0.0458152	0.046124	0.0464565	0.0468925	0.0473141	0.0477488	0.0481286	0.0484965	0.048756	0.0489431	0.0490711	0.0491358	0.049164	0.0492003	0.0492238	0.0491971	0.0491661	0.0491613	0.0491901	0.0492797	0.0493907	0.0494271	0.0493878	0.0492887	0.0492005	0.0491843	0.0492467	0.0493377	0.0493881	0.0493605	0.0492895	0.0492474	0.0492484	0.0492706	0.0492822	0.0492745	0.0492517	0.0492476	0.0492436
10	-0.08	1.26238	1	0.0465175	0.0464954	0.046455	0.0464512	0.0464741	0.0464848	0.0465005	0.0465138	0.0465029	0.0464926	0.0464803	0.0464702	0.0464347	0.0464083	0.0463834	0.0464052	0.0464603	0.0465609	0.0467394	0.0469858	0.0473266	0.0477838	0.0483688	0.0489685	0.0497033	0.050358	0.0508672	0.0512004	0.0512957	0.0511323	0.0507571	0.0503001	0.0498288	0.0495594	0.0494729	0.0496335	0.0500013	0.0504973	0.0509418	0.0511769	0.051188	0.0509418	0.0506162	0.0501718	0.0499483	0.0499721
22	2.5327E-16	nan	0	0.0458822	0.0459392	0.0459034	0.0458744	0.0458214	0.0457737	0.0457198	0.0457314	0.0457672	0.0458486	0.0460049	0.0462203	0.0464604	0.0467358	0.0470983	0.0474983	0.0479837	0.0485198	0.0490673	0.0495314	0.049939	0.0502209	0.050361	0.0503468	0.0502107	0.0500039	0.0497591	0.0495514	0.0494289	0.0494511	0.0495979	0.0498031	0.050007	0.0501253	0.05012	0.0499839	0.0498089	0.0496796	0.0496696	0.0497352	0.0498525	0.049906	0.0498841	0.049794	0.0497459	0.0497502
12	-0.15	1.89143	1	0.0457517	0.0457984	0.0458156	0.0458096	0.0458236	0.0458285	0.04581	0.045792	0.0458004	0.0458066	0.0458087	0.0458055	0.0457866	0.0457752	0.0457469	0.0457308	0.0457115	0.0456936	0.04567	0.0456687	0.0456781	0.0457044	0.0457226	0.0457441	0.0457444	0.0457393	0.0457545	0.0458038	0.0459274	0.046203	0.0467745	0.047631	0.0488929	0.050135	0.0514514	0.0523796	0.0526797	0.0523016	0.0513905	0.0504158	0.0493886	0.0487555	0.0485867	0.0489288	0.0496242	0.0504683
7	-0.09	1.11888	1	0.0456122	0.0456974	0.0457914	0.0458627	0.0458914	0.0458928	0.0458749	0.0458294	0.0457981	0.0457959	0.0457723	0.0457518	0.0457492	0.0457392	0.0457433	0.0457829	0.0459267	0.0462316	0.0468187	0.0476407	0.0487802	0.0499863	0.0510504	0.051666	0.0517899	0.051354	0.0505562	0.0496388	0.0488481	0.0484927	0.0486042	0.0490991	0.04976	0.050241	0.0504894	0.0503882	0.0500675	0.0496679	0.0494541	0.0494631	0.0496561	0.0498598	0.0499625	0.0499012	0.0497545	0.0496573
13	-0.07	1.34726	1	0.0455037	0.0456303	0.0456525	0.0456749	0.0457046	0.0457466	0.0457276	0.0457011	0.0456732	0.0456673	0.0456391	0.0456451	0.0456528	0.045644	0.0456242	0.0456198	0.0456217	0.0456659	0.0457477	0.0458888	0.0461143	0.0464944	0.0470485	0.0477497	0.0486923	0.049719	0.0507458	0.0516952	0.0525185	0.053022	0.0532194	0.0530884	0.0526253	0.0520006	0.0511079	0.0501418	0.0493185	0.0486359	0.0482974	0.0483097	0.0486737	0.0492672	0.0499136	0.0507147	0.0512813	0.0515595
9	-0.08	1.19733	1	0.0448897	0.0448956	0.0449192	0.0449666	0.0450063	0.0450396	0.0450586	0.0450768	0.0450705	0.0450676	0.0450628	0.0450536	0.0450357	0.0450083	0.0450105	0.0450096	0.0450617	0.0451994	0.0455234	0.0460149	0.0468414	0.0479301	0.0492484	0.0504625	0.0515949	0.0522966	0.0525112	0.0522213	0.0514476	0.0504713	0.0493401	0.0484432	0.0478934	0.0478156	0.0481638	0.0488706	0.0496243	0.0503259	0.0506409	0.0505822	0.0501574	0.0496225	0.0491996	0.0489464	0.0490571	0.0494133
12	-0.05	1.0943	1	0.0454411	0.0454233	0.0454633	0.0454885	0.0454956	0.0455	0.0455025	0.0454855	0.0454705	0.0454438	0.0454432	0.0454504	0.0455059	0.0455966	0.0457242	0.0458799	0.0461089	0.0464063	0.046798	0.0472407	0.0478073	0.0484452	0.0491318	0.049788	0.0504818	0.0510645	0.0514963	0.0517537	0.0517814	0.0516148	0.0512533	0.0507943	0.050247	0.0498254	0.0494534	0.0492717	0.0493198	0.0496327	0.0500925	0.0505541	0.0510678	0.0513873	0.0515015	0.0513661	0.0510096	0.0505142
13	-0.3	2.77669	1	0.0452811	0.0452767	0.0452824	0.0452653	0.0452765	0.0452854	0.0452943	0.0453047	0.045343	0.0453332	0.045327	0.0453434	0.0453437	0.0453359	0.0453355	0.0453339	0.045312	0.0453098	0.0453157	0.0453201	0.0453368	0.045347	0.0453641	0.0453704	0.0453646	0.0453704	0.0453665	0.0453498	0.0453423	0.045342	0.0453317	0.0453294	0.0453339	0.0453437	0.0453592	0.045393	0.0454356	0.0454963	0.0455942	0.0457297	0.0459732	0.0463271	0.0467719	0.0475114	0.0482732	0.0489866
10	-0.06	1.0938	1	0.0459778	0.04601	0.0459949	0.0459473	0.0459628	0.0458937	0.0458683	0.0458622	0.0458679	0.0458606	0.0458717	0.0458678	0.0458891	0.0459205	0.0459862	0.0461286	0.0463599	0.0467403	0.0473985	0.0482207	0.0492928	0.0504982	0.0517195	0.0527036	0.0534896	0.0538699	0.0538135	0.0533349	0.0524729	0.0514223	0.0502348	0.0492632	0.0486042	0.0484636	0.0487943	0.0495164	0.0503536	0.0512003	0.0517144	0.0518334	0.0515633	0.0510498	0.0505187	0.0499933	0.0498237	0.0499833
17	-0.17	2.39815	1	0.046991	0.047064	0.0470774	0.0471022	0.0471023	0.0470469	0.0469922	0.0469693	0.0469364	0.0469558	0.0469791	0.046981	0.0469986	0.047018	0.04703	0.0470422	0.0470581	0.0470582	0.0470575	0.0470644	0.047053	0.0470475	0.0470479	0.0470411	0.0470564	0.0470747	0.0470804	0.0470968	0.0471116	0.0471308	0.0471417	0.047159	0.0471767	0.0471917	0.0472242	0.0472905	0.0474083	0.04767	0.0481577	0.048823	0.0498341	0.050899	0.0517856	0.0525801	0.052847	0.0526612
13	-0.18	2.15583	1	0.0456149	0.0456005	0.045585	0.0455904	0.0456114	0.0456312	0.0456702	0.0456833	0.0457005	0.0457254	0.0457348	0.0457456	0.0457589	0.0457565	0.0457494	0.0457535	0.0457402	0.0457497	0.045742	0.0457312	0.0457291	0.0457467	0.0457558	0.0457768	0.045785	0.0457831	0.0457702	0.0457617	0.0457913	0.0458386	0.0459443	0.0461397	0.0464666	0.0468627	0.0474701	0.048262	0.0490785	0.049927	0.0505622	0.0508356	0.0507572	0.0503518	0.04982	0.0491317	0.0486695	0.0485157
11	-0.08	1.32424	1	0.0462461	0.0462006	0.0462108	0.0462185	0.0461483	0.0461179	0.0461047	0.0460864	0.0460861	0.0461255	0.0461495	0.0461534	0.046164	0.046159	0.046148	0.0461447	0.0461639	0.0461932	0.0462358	0.0463035	0.046453	0.0467603	0.047335	0.04815	0.0493298	0.0506369	0.0519227	0.0530089	0.053715	0.0538987	0.0535402	0.0527551	0.0516719	0.0506997	0.0497377	0.0491381	0.0490013	0.0493323	0.0500267	0.0507663	0.051518	0.0519489	0.0520156	0.0516742	0.0511245	0.0505594
13	-0.2	2.27156	1	0.045315	0.0452906	0.0452416	0.045207	0.0451584	0.0451683	0.0451809	0.0452083	0.0452442	0.0452633	0.0452703	0.0452808	0.0452905	0.0452558	0.0452376	0.0452128	0.045195	0.0451765	0.0451707	0.0451651	0.0451975	0.0452197	0.0452567	0.0452919	0.045325	0.0453462	0.0453556	0.0453657	0.0453576	0.0453556	0.0453499	0.0453722	0.045442	0.0455672	0.0458877	0.0465305	0.0474507	0.0487494	0.0501244	0.0511218	0.0518094	0.0518353	0.0514325	0.0504664	0.0494324	0.0485607
8	-0.04	0.798999	1	0.0458121	0.0458133	0.0457456	0.0456772	0.0456756	0.0456686	0.0456685	0.0457316	0.0457863	0.0458514	0.0459034	0.0459606	0.0460198	0.0461469	0.0464064	0.0468649	0.0475989	0.0485852	0.0498298	0.0510141	0.0521459	0.0529253	0.05321	0.0529728	0.0522332	0.0512158	0.0501636	0.0493255	0.0489179	0.0490078	0.0495536	0.0502788	0.0509655	0.0512767	0.0512381	0.050862	0.0504023	0.0500208	0.0499647	0.0501557	0.0504917	0.0507459	0.0508241	0.0506773	0.0504588	0.0503299
14	-0.43	3.44312	1	0.0475547	0.0474673	0.0472557	0.0470246	0.046811	0.0466695	0.04657	0.0465296	0.0464749	0.0464479	0.0464406	0.046455	0.0464689	0.0465073	0.0465297	0.046553	0.046568	0.0465789	0.0465685	0.0465503	0.0465204	0.0465066	0.0465058	0.046516	0.0465212	0.04653	0.0465211	0.0465168	0.0465373	0.0465609	0.0465953	0.0466303	0.0466501	0.0466572	0.0466643	0.0466722	0.0466744	0.0466627	0.046633	0.0466029	0.0465724	0.046547	0.0465332	0.0465341	0.046524	0.046529
9	-0.07	1.12031	1	0.0461648	0.0460757	0.0460775	0.0460344	0.045975	0.0459685	0.0459887	0.0459726	0.0459977	0.0460414	0.0460344	0.0460372	0.0460528	0.0460689	0.0461134	0.0462005	0.0463487	0.0466139	0.0470907	0.0477479	0.0487117	0.0498801	0.0511347	0.0521908	0.0530211	0.0533783	0.0532505	0.0527207	0.0518239	0.0508945	0.04998	0.0493943	0.0491866	0.0493784	0.0499226	0.0506498	0.0512649	0.0516637	0.0516627	0.0513783	0.050861	0.0504064	0.0501515	0.0501629	0.0504234	0.0507692
15	0.01	nan	0	0.0253115	0.0249163	0.0245134	0.0242597	0.0240999	0.0242779	0.025021	0.026314	0.0283506	0.0309097	0.0342921	0.0377686	0.0414493	0.0445491	0.0472385	0.0491488	0.0503853	0.0510395	0.051182	0.0510103	0.0506845	0.0503279	0.0499709	0.0496948	0.0494643	0.0492771	0.0491209	0.0489937	0.0488842	0.0488133	0.0487581	0.0487155	0.0486994	0.0486874	0.0486723	0.0486643	0.0486606	0.0486569	0.0486452	0.0486456	0.0486356	0.0486238	0.0486182	0.0486273	0.048618	0.0486158
8	-0.07	1.05598	1	0.0456985	0.0457423	0.045794	0.0458492	0.0458691	0.0458921	0.0458918	0.045904	0.0459048	0.0459292	0.0459433	0.0459395	0.0459334	0.0459308	0.0459359	0.0460043	0.0461905	0.0465723	0.0472703	0.0482051	0.0494718	0.0508066	0.0519981	0.0527675	0.0530546	0.052762	0.0520586	0.0510752	0.050046	0.0493398	0.0490428	0.049245	0.0498874	0.0505584	0.0511662	0.0514273	0.051286	0.0508235	0.050317	0.0500388	0.0500404	0.0503002	0.0506073	0.050875	0.0508767	0.0506967
35	0.01	nan	0	0.0453511	0.0454383	0.0455339	0.0456262	0.0456955	0.0457384	0.0457457	0.0457463	0.0457505	0.0457463	0.0458016	0.0459175	0.0461088	0.0463571	0.0467193	0.0471347	0.0476255	0.0481233	0.0486105	0.0489636	0.0492412	0.0493892	0.0494502	0.0494512	0.0494458	0.0494518	0.0495013	0.0495574	0.0495943	0.0496174	0.0495975	0.0495568	0.0495416	0.0495658	0.0496387	0.0497516	0.0498413	0.0498655	0.0497876	0.0496777	0.0495734	0.0495381	0.0495856	0.0496773	0.049746	0.0497495
38	-0.05	1.94872	1	0.0477692	0.0476277	0.0475985	0.0475447	0.0475058	0.0475044	0.0475115	0.0474935	0.0474873	0.0474583	0.0474307	0.0474353	0.0474248	0.0473997	0.047393	0.0473923	0.0473915	0.0474148	0.0474404	0.0474521	0.0474626	0.0474815	0.0474921	0.0474891	0.0474981	0.0474899	0.0474719	0.047455	0.0474651	0.0474759	0.047506	0.0475547	0.047632	0.0477359	0.0478745	0.0480906	0.0483264	0.0486753	0.0490167	0.0493212	0.0496183	0.0498325	0.0499688	0.0500781	0.0501303	0.0501514
5	-0.01	0.31607	1	0.0456083	0.0457385	0.0458939	0.0460862	0.0463062	0.0465569	0.0468159	0.0471413	0.0475851	0.0481224	0.0488068	0.0495332	0.0502913	0.0509053	0.051325	0.0514768	0.0512918	0.0507839	0.0502172	0.0497495	0.0495253	0.0496496	0.050053	0.050512	0.0509345	0.0510615	0.0509303	0.0506686	0.0504303	0.0504041	0.0506111	0.0508634	0.05103	0.0510193	0.0508518	0.0506761	0.0506141	0.050665	0.0507474	0.0507813	0.0507464	0.0507123	0.0507114	0.0507408	0.0507747	0.0507828
8	-0.03	0.692171	1	0.0447456	0.0447127	0.0446674	0.0446074	0.0445195	0.0444833	0.044469	0.0444785	0.0445259	0.0446035	0.044729	0.0448984	0.0451754	0.0455493	0.0461287	0.046856	0.0477626	0.0487398	0.0497249	0.05047	0.0510082	0.0512001	0.0509992	0.0504897	0.0497098	0.0489061	0.0482667	0.0479322	0.0480201	0.0484601	0.0491506	0.0497792	0.0501877	0.0502222	0.0499015	0.0493694	0.0489026	0.0486583	0.0487889	0.049112	0.049542	0.0497936	0.0497914	0.049523	0.0492039	0.0490217
13	-0.09	1.52706	1	0.0459728	0.0459245	0.0459174	0.0459148	0.0459069	0.0459084	0.0459166	0.0459514	0.0459729	0.0459914	0.046017	0.0460456	0.0460614	0.0460994	0.0461347	0.0461471	0.0461371	0.0461073	0.0460489	0.046021	0.0459985	0.0460175	0.0460983	0.0462738	0.0466129	0.0471328	0.0478546	0.0487909	0.0499032	0.0509669	0.052007	0.0527419	0.0531612	0.0531649	0.0528057	0.0521013	0.0512624	0.0502666	0.0494413	0.0489317	0.0487181	0.0488819	0.0493019	0.0500897	0.0508669	0.0515284
28	2.5327E-16	nan	0	0.0449551	0.0450024	0.0449874	0.0449727	0.0449675	0.0449154	0.0448732	0.0448802	0.0448845	0.044926	0.0450286	0.0451559	0.045324	0.0455383	0.0458029	0.0461357	0.0465814	0.0471119	0.0477021	0.0482716	0.0488328	0.0492695	0.0495538	0.0496682	0.0496274	0.0495182	0.0493999	0.0493382	0.0493993	0.0495197	0.049673	0.04978	0.0498115	0.0497707	0.0496941	0.0496299	0.0496153	0.0496749	0.0497529	0.0498107	0.0498438	0.049823	0.0497716	0.049716	0.0496849	0.0496909
33	2.5327E-16	nan	0	0.0461201	0.0461088	0.0461001	0.0461072	0.0460901	0.0461048	0.0460705	0.0460762	0.0460546	0.0460327	0.0460389	0.0460731	0.0461425	0.0462751	0.0464563	0.046678	0.0469744	0.0473278	0.0477607	0.0482322	0.0487867	0.0493723	0.0499562	0.0504411	0.0508647	0.0511409	0.0512651	0.0512145	0.0510414	0.0507959	0.0505326	0.0503315	0.0502178	0.0501821	0.0502243	0.0503323	0.050459	0.0505987	0.0507063	0.0507567	0.0507481	0.0507178	0.0506522	0.0505713	0.0505459	0.0505735
7	-0.05	0.835165	1	0.0451634	0.0451547	0.0451995	0.045239	0.0452424	0.0452445	0.0452507	0.0452355	0.0452254	0.045234	0.0452797	0.0453558	0.0455252	0.0458273	0.0463467	0.0470878	0.0481152	0.0493125	0.0505449	0.0515262	0.0522157	0.0523913	0.0520695	0.0513788	0.05041	0.0494894	0.0488384	0.0485536	0.0487443	0.0492416	0.0498832	0.0503585	0.0505545	0.0504175	0.0500779	0.0497351	0.0495565	0.049602	0.0498112	0.0499928	0.0500816	0.0500211	0.0499117	0.0497976	0.0498055	0.0498853
11	-0.06	1.14734	1	0.0458636	0.0459101	0.0459571	0.0460036	0.04604	0.0460757	0.0460759	0.0460496	0.0460401	0.0460377	0.0460401	0.0460454	0.0460675	0.0460639	0.0460693	0.0460837	0.0461258	0.0462254	0.046459	0.0468131	0.0473915	0.0481763	0.0491389	0.0500931	0.0510971	0.0518984	0.05241	0.0525916	0.0524138	0.051936	0.0511927	0.0503907	0.0496085	0.0491252	0.0488906	0.0490143	0.0494269	0.0500772	0.0507272	0.0511536	0.0513507	0.0512125	0.0508791	0.0503247	0.0498926	0.0497081
6	-0.05	0.772981	1	0.0453459	0.0453521	0.0453027	0.0453132	0.0453473	0.0453862	0.0454186	0.045447	0.0454672	0.0455212	0.0456015	0.0457477	0.0460579	0.046522	0.0472675	0.0481967	0.0492956	0.0503384	0.0511671	0.0515362	0.0514389	0.0508819	0.0500544	0.0493191	0.0488336	0.0488082	0.049206	0.0498305	0.0504408	0.0507016	0.0505788	0.0501797	0.0497358	0.0495302	0.0496038	0.0499067	0.0501819	0.0502805	0.0501567	0.0499721	0.0498409	0.0498613	0.0499611	0.050051	0.0500349	0.0499515
11	-0.06	1.14734	1	0.0462523	0.0462293	0.0462217	0.0462233	0.0461615	0.0461081	0.0460971	0.0460878	0.0461033	0.046114	0.0461292	0.046135	0.0461422	0.0461372	0.0461731	0.0462059	0.0462614	0.0463567	0.0465535	0.046891	0.0474732	0.0482858	0.0493425	0.0504137	0.0515459	0.0524731	0.0530903	0.0533447	0.0531651	0.0526524	0.051797	0.0508516	0.0499224	0.0492899	0.0489216	0.0489629	0.0493484	0.0500566	0.0508227	0.0513722	0.051716	0.0516923	0.0514078	0.0508193	0.0502982	0.0499961
7	-0.05	0.835165	1	0.0450552	0.0450574	0.0450597	0.0450354	0.0450177	0.0450054	0.045018	0.0450357	0.0450903	0.0451601	0.0452643	0.0453833	0.0455725	0.0458518	0.0463388	0.0470549	0.0480651	0.0492649	0.0505538	0.051561	0.052268	0.0524451	0.0520849	0.0513332	0.0502807	0.0492982	0.0485946	0.0483267	0.0485609	0.0491085	0.049799	0.0502631	0.0503807	0.0501797	0.049696	0.0493343	0.0491285	0.0492913	0.0495889	0.0498414	0.0499617	0.0499084	0.0497824	0.0496711	0.0497105	0.0498192
12	2.5327E-16	nan	0	0.0443484	0.0444665	0.0445679	0.0446368	0.0447165	0.0447778	0.0448231	0.0449752	0.0451903	0.045489	0.0459578	0.0465135	0.0471801	0.0478529	0.0485322	0.0490873	0.0495504	0.0498581	0.0500449	0.0501415	0.0502015	0.0502437	0.0502459	0.0501838	0.050044	0.0498319	0.0496073	0.0494372	0.0494115	0.0494852	0.0496522	0.0497735	0.0498063	0.0497548	0.0496537	0.0495954	0.0496089	0.0496861	0.0497547	0.0497763	0.0497373	0.0496954	0.0496684	0.049667	0.04968	0.0496893
12	-0.06	1.1985	1	0.0475701	0.0476035	0.0476022	0.0475902	0.0475565	0.0475441	0.047503	0.0474779	0.0474645	0.0475081	0.04754	0.047569	0.0475889	0.0476345	0.0476631	0.047706	0.0477786	0.0479104	0.0481272	0.0484833	0.0490564	0.049841	0.0508178	0.0518051	0.0528945	0.053829	0.0545716	0.0550612	0.0552417	0.0550729	0.0545542	0.0537918	0.0528419	0.0520196	0.0511667	0.0505389	0.0502345	0.0502646	0.050641	0.0511907	0.0519518	0.0526394	0.0530752	0.0533004	0.053157	0.0527305
18	-0.28	3.16253	1	0.0447158	0.0447585	0.0447762	0.0447929	0.0448324	0.0448553	0.0448676	0.0448291	0.0447895	0.0447826	0.0447746	0.0447791	0.0447815	0.0447918	0.0447756	0.0447642	0.0447525	0.0447611	0.0447684	0.0447824	0.0448129	0.0448328	0.0448224	0.0448152	0.0447977	0.0447929	0.0448001	0.0448035	0.044817	0.04482	0.0448235	0.0448246	0.0448322	0.0448415	0.0448457	0.0448581	0.044887	0.0449111	0.0449239	0.0449532	0.0449656	0.0449772	0.0450196	0.045085	0.0451886	0.0453629
33	-0.01	0.812342	1	0.045333	0.0453553	0.045325	0.0452967	0.0452653	0.0452373	0.045235	0.0452529	0.0452771	0.0452925	0.0452996	0.0452961	0.045298	0.0452984	0.045328	0.0453717	0.0454254	0.0455396	0.045709	0.0459062	0.0462157	0.0466315	0.0471672	0.0477404	0.0484118	0.0490031	0.0494628	0.0497417	0.0498234	0.0497756	0.049714	0.0497057	0.0498062	0.0499224	0.0500147	0.0500515	0.0500281	0.0499711	0.0499537	0.049979	0.0500525	0.0500975	0.0501061	0.050074	0.0500341	0.0500067
13	-0.05	1.13908	1	0.0453986	0.0454307	0.045404	0.0453917	0.0454055	0.0454065	0.0454238	0.0454303	0.0454385	0.0454385	0.0454601	0.0454872	0.0455182	0.0455569	0.0456507	0.0457836	0.0459739	0.046211	0.0465184	0.0468477	0.0472819	0.0478244	0.0485297	0.0492772	0.0501542	0.0509771	0.0516808	0.0521891	0.0524767	0.0524749	0.0522141	0.0517646	0.0511417	0.0505675	0.0499684	0.0495095	0.0492548	0.0492134	0.049397	0.0496862	0.0500769	0.0504286	0.0506556	0.0507442	0.0506657	0.0504472
10	-0.08	1.26238	1	0.0449857	0.045025	0.0450822	0.045132	0.0451867	0.0452426	0.0452531	0.045254	0.0452664	0.0453011	0.0453379	0.0453895	0.0454191	0.0454216	0.0453909	0.0453674	0.0453186	0.0452919	0.0453103	0.0454083	0.0457011	0.0462866	0.0472162	0.0482851	0.0495542	0.050661	0.0514341	0.051796	0.0516912	0.0512074	0.0503649	0.0494777	0.0486469	0.0481448	0.0479385	0.0481368	0.048595	0.0492633	0.049859	0.0501994	0.0502963	0.0501282	0.0498358	0.0494254	0.049145	0.0490478
16	-0.11	1.87294	1	0.0446425	0.0446657	0.0446847	0.0447368	0.04478	0.0448483	0.0448931	0.0449405	0.0449476	0.0449541	0.04495	0.0449281	0.0449028	0.0448941	0.0448994	0.044908	0.0449281	0.0449499	0.0449777	0.0449854	0.045001	0.0450147	0.0450167	0.0450178	0.0450053	0.0449836	0.0449992	0.0450665	0.0452164	0.0455136	0.0461068	0.0469661	0.0481836	0.0493696	0.0507121	0.0518402	0.05255	0.0528185	0.0526145	0.0520845	0.0511767	0.0501722	0.0492847	0.0483049	0.0476853	0.0474436
8	-0.09	1.19662	1	0.04459	0.0446757	0.0447411	0.0448108	0.0448771	0.0449186	0.0449561	0.0449651	0.0449663	0.044933	0.0448924	0.0448366	0.0448104	0.0448025	0.0448066	0.0448154	0.044895	0.0450833	0.0455045	0.0461882	0.0472602	0.0485909	0.0500157	0.051143	0.0518917	0.0520357	0.0516104	0.0507355	0.0495995	0.0486256	0.0478547	0.0475919	0.0478394	0.048383	0.049158	0.0498549	0.0502179	0.050196	0.0498167	0.049357	0.0489389	0.0487976	0.0489085	0.0492751	0.0496061	0.0497659
30	0.01	nan	0	0.0443087	0.0444696	0.0446477	0.0448295	0.0449989	0.0451584	0.0452486	0.0453669	0.0455034	0.0456753	0.0458782	0.0461498	0.0465115	0.0468786	0.0472825	0.047639	0.0479766	0.0482441	0.0485103	0.0487686	0.049059	0.0493755	0.0497234	0.0500265	0.0502786	0.0504306	0.050403	0.0502126	0.0498795	0.049537	0.0491813	0.0490232	0.0490507	0.0492455	0.0495468	0.0498512	0.050023	0.0500485	0.0499454	0.0498073	0.0496619	0.0496097	0.0496008	0.0496872	0.0497408	0.0497492
23	0.01	nan	0	0.0444934	0.0445067	0.0444827	0.0444991	0.0445295	0.0445937	0.0446801	0.0448089	0.044957	0.0451929	0.0455636	0.0459811	0.046499	0.0470446	0.0475861	0.0480413	0.0484298	0.0486928	0.0488504	0.0489445	0.0489908	0.0490046	0.0490042	0.0489825	0.0489248	0.0488833	0.0488465	0.048838	0.0488793	0.0489506	0.0489799	0.0489747	0.0489367	0.0489011	0.0488753	0.0488991	0.0489441	0.048972	0.0489438	0.0489092	0.0488776	0.0488867	0.0489098	0.0489451	0.0489512	0.0489379
9	-0.08	1.19733	1	0.044582	0.0446132	0.0446487	0.0447017	0.0447436	0.0448071	0.0448951	0.0449864	0.0450624	0.0451314	0.0451461	0.0451487	0.0451447	0.0451244	0.045102	0.0451021	0.0451481	0.0452503	0.045457	0.0457898	0.0463544	0.0471623	0.0482357	0.0493575	0.0505177	0.0513883	0.0518163	0.0517409	0.0511772	0.050341	0.049369	0.0486463	0.0483378	0.0484928	0.0490797	0.0499084	0.0506145	0.051037	0.0509719	0.0505764	0.0499292	0.0494019	0.0491868	0.049325	0.049743	0.0501948
21	-0.46	4.37132	1	0.0458804	0.0458271	0.04572	0.0456304	0.0455758	0.0455695	0.0455583	0.0455795	0.0456115	0.0456661	0.0457005	0.0457227	0.0457201	0.0457378	0.0457226	0.0457011	0.0456937	0.0457002	0.0456906	0.0456767	0.0456776	0.0456689	0.045669	0.0456587	0.0456516	0.0456471	0.0456494	0.0456615	0.0456791	0.0457054	0.0457211	0.0457391	0.0457503	0.0457493	0.0457507	0.0457548	0.0457583	0.0457674	0.0457901	0.0457886	0.0457922	0.0457927	0.0457963	0.0457953	0.0457898	0.0458006
18	-0.38	3.67908	1	0.0449933	0.0449749	0.0449932	0.045037	0.0450745	0.0450841	0.0450704	0.045052	0.0450015	0.0449312	0.0448784	0.0448629	0.0448469	0.0448504	0.0448717	0.0448851	0.044927	0.0449676	0.0449816	0.0449878	0.0449779	0.0449571	0.0449572	0.0449781	0.0449926	0.0450112	0.0450278	0.0450343	0.0450498	0.045049	0.0450452	0.0450416	0.0450359	0.0450279	0.0450156	0.0450005	0.0449799	0.044959	0.0449414	0.0449453	0.0449544	0.0449604	0.0449557	0.0449499	0.0449287	0.0449127
27	2.5327E-16	nan	0	0.045233	0.0452768	0.0452882	0.0452901	0.0452945	0.0452715	0.0452418	0.0452378	0.0452399	0.0452686	0.0453032	0.0453525	0.0454379	0.0455666	0.0457721	0.0461064	0.0466185	0.0472541	0.0480346	0.0487802	0.0494757	0.0499362	0.0501252	0.0500314	0.0496948	0.04933	0.0490323	0.0489008	0.049	0.0492488	0.0495619	0.0497637	0.0498085	0.04973	0.0495495	0.0494066	0.0493615	0.0494043	0.0494789	0.0495352	0.0495309	0.0494683	0.0494277	0.0493955	0.0494104	0.0494525
9	-0.1	1.33791	1	0.0458817	0.0459409	0.0459442	0.0459591	0.0460047	0.0460257	0.0460242	0.0460269	0.0460243	0.0460142	0.0459823	0.0459651	0.0459479	0.0459306	0.0459275	0.0459356	0.045966	0.0460186	0.046151	0.0463513	0.0466929	0.0472183	0.0479545	0.0487678	0.0497057	0.0505237	0.0510944	0.0513569	0.0512415	0.0507927	0.0501084	0.0494288	0.0488833	0.0486888	0.0488118	0.0492779	0.0498718	0.0504843	0.0508209	0.0508433	0.0505414	0.050077	0.0496724	0.0493951	0.0494422	0.0497514
12	-0.06	1.1985	1	0.0456862	0.0456893	0.0456865	0.0456746	0.0456759	0.0456717	0.0456708	0.0456891	0.0457006	0.0457147	0.0457207	0.0457115	0.0456816	0.04566	0.045634	0.0456254	0.0456434	0.0457088	0.0458368	0.0460733	0.0464582	0.0470474	0.047841	0.0487509	0.0497989	0.0508021	0.0516457	0.0522628	0.0525654	0.052496	0.0520441	0.0513384	0.0504404	0.04967	0.0489407	0.0484911	0.0483907	0.0486499	0.0492049	0.0498186	0.050518	0.0509943	0.051179	0.0510396	0.0506158	0.0500558
15	-0.1	1.72916	1	0.0452191	0.0451659	0.0451018	0.0450939	0.0451388	0.0451954	0.0452603	0.045285	0.0452886	0.0452903	0.0452931	0.0453113	0.0453255	0.0453394	0.0453604	0.0453841	0.0454169	0.0454305	0.0454307	0.0454248	0.0454258	0.0454086	0.0453899	0.0453886	0.0453806	0.0454049	0.0455059	0.0457541	0.0461879	0.0468563	0.0478417	0.048977	0.0501979	0.0511598	0.0519643	0.0523616	0.052325	0.0518749	0.0511133	0.0503172	0.0494062	0.0486711	0.0482317	0.0480159	0.0481878	0.0486479
7	-0.04	0.747262	1	0.0447026	0.0447187	0.0447635	0.0447945	0.0447672	0.0447305	0.0446802	0.0446308	0.0446113	0.0446714	0.0447672	0.0449158	0.0451885	0.0456317	0.0463414	0.0472668	0.0484376	0.049683	0.0508565	0.0516472	0.0520849	0.0520154	0.0514476	0.0506	0.0495436	0.0486486	0.0480873	0.0479915	0.0484073	0.0491215	0.0499555	0.0505195	0.0506911	0.0504547	0.0498947	0.0493051	0.0489745	0.0490028	0.0493356	0.0496989	0.0499659	0.0499554	0.0497725	0.0494781	0.0493496	0.0494331
9	-0.07	1.12031	1	0.0455326	0.0455615	0.0456421	0.0456806	0.0456776	0.0456754	0.0456608	0.0456225	0.0456289	0.0456448	0.0456588	0.0456701	0.0456923	0.0456828	0.0456763	0.0456751	0.0456913	0.0457718	0.0460074	0.0464254	0.0471785	0.0482258	0.0494824	0.0506491	0.0516841	0.0522461	0.052288	0.0518422	0.0509837	0.0500117	0.0490698	0.0485013	0.0483913	0.0486856	0.049342	0.0501047	0.0506497	0.0508737	0.0506891	0.0503036	0.0497803	0.0494416	0.0493616	0.0495622	0.0498984	0.0501773
6	-0.08	0.976524	1	0.0452239	0.0452226	0.0452031	0.0451683	0.0451557	0.0451211	0.0451155	0.0450903	0.0450907	0.0450989	0.0451295	0.0451681	0.0452515	0.0453504	0.0455351	0.0459002	0.0465797	0.0476346	0.0490478	0.0504347	0.0516787	0.0523461	0.0522378	0.0515632	0.0504714	0.0495069	0.0489549	0.0489207	0.0493249	0.0499019	0.0503503	0.0504508	0.0502402	0.0499504	0.0497165	0.0497039	0.0498679	0.0500699	0.0501295	0.0500737	0.0499721	0.0499265	0.0499627	0.0500251	0.0500315	0.049996
8	-0.06	0.977957	1	0.044772	0.0447599	0.0448257	0.0448844	0.0449004	0.0449106	0.0449052	0.0448771	0.0448879	0.0448913	0.0448745	0.0448612	0.0448535	0.0448506	0.0449132	0.045121	0.0455925	0.0463791	0.0475506	0.0488661	0.0503739	0.0517002	0.0526678	0.0530446	0.0528133	0.0520439	0.0509371	0.0497089	0.0486428	0.048018	0.0479144	0.0483505	0.0491845	0.049971	0.0506775	0.0509966	0.0508424	0.0503188	0.0497073	0.049322	0.0492324	0.0494858	0.0498528	0.0502537	0.0503758	0.0502221
15	-0.13	1.97056	1	0.0450418	0.0450638	0.0451085	0.0451439	0.0451862	0.0452213	0.0452384	0.0452407	0.0452599	0.0452653	0.0452628	0.0452651	0.0452727	0.0452613	0.0452638	0.0452758	0.0452881	0.0452738	0.0452452	0.0452005	0.0451404	0.0450646	0.0450156	0.0450244	0.0450464	0.0451124	0.0451488	0.0451724	0.0452108	0.0453932	0.0457565	0.0463684	0.0473474	0.0484155	0.0498216	0.0512218	0.0523085	0.0530679	0.0532456	0.052947	0.0521852	0.0512012	0.0502628	0.0491682	0.0484271	0.0480579
8	-0.16	1.59198	1	0.0459554	0.0459121	0.0458807	0.0458355	0.045792	0.045759	0.0457505	0.0457564	0.0457821	0.0458002	0.0458176	0.0458221	0.0458009	0.0457847	0.0457799	0.0457819	0.0457815	0.0457781	0.0457722	0.0457782	0.0457895	0.0458492	0.0459971	0.0462775	0.0468618	0.0477416	0.0488616	0.0500554	0.0510799	0.0515358	0.0513991	0.0507351	0.0497634	0.0490092	0.0485489	0.0486149	0.0491042	0.0498882	0.0505699	0.050875	0.0507969	0.0503843	0.0499025	0.049434	0.0493221	0.0495572
15	-0.31	3.03379	1	0.0454812	0.0454956	0.0454979	0.0454979	0.045503	0.0454576	0.0454051	0.0453584	0.045347	0.0453359	0.0453781	0.0453966	0.0454145	0.0454215	0.0454338	0.0454369	0.0454424	0.0454429	0.0454498	0.0454618	0.0454741	0.045483	0.0454903	0.0454956	0.0455006	0.0455079	0.0455329	0.0455483	0.0455637	0.0455787	0.0455955	0.0455966	0.0456105	0.0456289	0.0456569	0.0456703	0.0456892	0.0456901	0.0456998	0.0457278	0.0457966	0.0458774	0.0459939	0.0462223	0.0465135	0.0469687
37	-0.13	3.09889	1	0.0473564	0.0474023	0.047433	0.0474242	0.0474209	0.0474035	0.0473759	0.047354	0.0473574	0.0473798	0.0474147	0.0474377	0.0474544	0.0474615	0.0474613	0.0474501	0.047431	0.0474184	0.047427	0.04743	0.0474359	0.0474275	0.0474154	0.0474043	0.0474048	0.0474061	0.0473979	0.0473915	0.047366	0.047359	0.0473659	0.0473903	0.0473973	0.0474075	0.0474095	0.0474212	0.0474247	0.0474483	0.0474583	0.0474838	0.0474987	0.0475144	0.0475082	0.047495	0.047494	0.0475069
33	0.01	nan	0	0.0448723	0.0449329	0.0449752	0.0449935	0.0450023	0.0450002	0.0450186	0.0450485	0.0451163	0.0452323	0.045385	0.045564	0.0458237	0.0461062	0.0464795	0.0469094	0.0474412	0.0480368	0.048676	0.0492494	0.0497669	0.0501252	0.0503052	0.0502958	0.0501377	0.0498983	0.0496443	0.0494547	0.0493809	0.0494182	0.0495518	0.0497403	0.049904	0.0499892	0.0499989	0.0499153	0.049787	0.0497064	0.0497178	0.0497872	0.0498759	0.0499151	0.0498834	0.049788	0.0497263	0.0497257
6	-0.05	0.772981	1	0.045406	0.0453363	0.0452398	0.04515	0.0451431	0.0451313	0.0451178	0.0451092	0.0451217	0.0451453	0.0452224	0.0453755	0.0457273	0.0462923	0.0472	0.0483547	0.0497244	0.0509866	0.0519609	0.0523876	0.0522725	0.0515993	0.0505724	0.049588	0.0487665	0.0484387	0.048611	0.0491475	0.0498267	0.0502902	0.0504289	0.0502313	0.0498515	0.0495699	0.0494767	0.0496302	0.0498563	0.0500256	0.0500217	0.0499162	0.0498023	0.0497796	0.049848	0.0499382	0.0499537	0.0499007
7	-0.06	0.914549	1	0.0448635	0.044855	0.0448373	0.0448302	0.0448114	0.0448239	0.0448478	0.0448791	0.0448975	0.0449251	0.0449234	0.0449224	0.0449534	0.045041	0.0452247	0.0456233	0.0463257	0.047375	0.0487504	0.0501098	0.051361	0.052137	0.0522793	0.0518118	0.0508272	0.0497021	0.0487387	0.0481724	0.0481963	0.0487102	0.0495475	0.0502663	0.0506472	0.0505749	0.0501209	0.0495667	0.0492316	0.0492144	0.0495008	0.0498287	0.0500651	0.0500584	0.0498898	0.0496566	0.0495938	0.0496815
8	-0.09	1.19662	1	0.0456326	0.0456115	0.0456313	0.0456443	0.0456589	0.0456433	0.0456517	0.0456585	0.0456804	0.0457115	0.0457474	0.045728	0.0456967	0.0456863	0.0456772	0.0456925	0.0457472	0.045847	0.0461247	0.04663	0.0475354	0.0487619	0.0501803	0.0513575	0.0522291	0.0524965	0.052171	0.0513807	0.0503029	0.0493403	0.0486179	0.0484358	0.0487858	0.0494043	0.0502128	0.050848	0.0510799	0.0508787	0.0503828	0.0499364	0.0496214	0.0496226	0.0498419	0.0502021	0.0504235	0.0504178
13	-0.12	1.76227	1	0.0456504	0.0456576	0.0456289	0.0455882	0.0455151	0.0455116	0.0454785	0.0454732	0.0454943	0.0455258	0.0455505	0.0455931	0.0456264	0.0456309	0.0456277	0.0456104	0.0456071	0.045603	0.0456065	0.0456116	0.0456054	0.0456005	0.0456006	0.0456132	0.0456505	0.0457574	0.0459588	0.0463612	0.0470099	0.0478858	0.0491181	0.0504206	0.051767	0.0526952	0.0533575	0.0534656	0.0531008	0.052218	0.0511269	0.0501448	0.0491864	0.0486145	0.0484433	0.0487179	0.0493528	0.0501767
22	2.5327E-16	nan	0	0.0460543	0.0459674	0.0459545	0.0459281	0.0459139	0.0458864	0.0459141	0.0458919	0.0458888	0.045887	0.0459337	0.0459781	0.0460692	0.0462244	0.0465075	0.046921	0.0475397	0.0482792	0.0490669	0.0496802	0.0501176	0.0502478	0.0501278	0.0498711	0.0496033	0.049436	0.0494052	0.0494852	0.0496106	0.0496961	0.0497588	0.0497669	0.0497404	0.0497035	0.0496635	0.0496379	0.0496332	0.049646	0.0496538	0.0496631	0.0496657	0.0496689	0.0496686	0.049669	0.0496571	0.0496389
11	-0.21	2.13914	1	0.0462306	0.0463076	0.046368	0.0463952	0.0464357	0.0464746	0.0464939	0.0464954	0.0465013	0.0465189	0.0465139	0.0465235	0.0465261	0.0465004	0.0464747	0.0464609	0.0464513	0.0464659	0.0464957	0.0465195	0.0465342	0.0465473	0.0465664	0.0465834	0.0465824	0.046583	0.0465772	0.0465666	0.0465711	0.0465819	0.0466103	0.0466831	0.0468963	0.0472543	0.0479298	0.0488675	0.0497986	0.0506158	0.0509487	0.0508112	0.0502248	0.049529	0.0490176	0.0487541	0.0489048	0.0493828
14	2.5327E-16	nan	0	0.0449153	0.0448845	0.0448885	0.0449287	0.0449373	0.0449496	0.0450189	0.0451404	0.0453242	0.0455824	0.0459271	0.0463018	0.0467647	0.0472358	0.0477978	0.0483708	0.0489668	0.0494938	0.0499431	0.0502315	0.0503934	0.0504121	0.0503193	0.0501596	0.0499282	0.0496984	0.0494858	0.0493227	0.0492485	0.0492851	0.0494205	0.0496186	0.0498183	0.049965	0.0500038	0.0499088	0.0497669	0.0496242	0.0495597	0.0495904	0.0496971	0.0497762	0.0497854	0.0497263	0.0496472	0.0496015
10	-0.15	1.72554	1	0.0456767	0.04567	0.0456026	0.0455714	0.045545	0.045542	0.0454929	0.0454909	0.0454838	0.0454638	0.0454697	0.0455153	0.0455323	0.045558	0.0455928	0.045596	0.0455965	0.0455914	0.0455772	0.0455728	0.045562	0.0455592	0.0455884	0.04564	0.045749	0.0459381	0.0463006	0.0469116	0.0478677	0.0489932	0.0502462	0.0511957	0.0516425	0.0515181	0.0508562	0.0498842	0.0490626	0.0485345	0.0485401	0.0489468	0.0497306	0.0504765	0.0509534	0.0511077	0.0508209	0.0502601
21	-0.22	3.03177	1	0.0452856	0.0453313	0.0453503	0.045393	0.0454011	0.0454105	0.0454032	0.0454165	0.0454295	0.0454486	0.0454579	0.0454627	0.0454595	0.0454378	0.0454481	0.0454385	0.045445	0.0454288	0.0454378	0.0454549	0.0454775	0.0454832	0.0454851	0.0454788	0.0454734	0.0454706	0.0454607	0.045458	0.0454623	0.0454501	0.0454552	0.04547	0.0455005	0.0455226	0.0455582	0.0455769	0.0456015	0.0456015	0.0456095	0.0455939	0.0455921	0.0455878	0.045603	0.0456328	0.0457148	0.0458532
16	2.5327E-16	nan	0	0.045655	0.0457052	0.0457811	0.0458191	0.0458663	0.045903	0.0459063	0.0459133	0.0459539	0.0460317	0.0461834	0.0464273	0.0468085	0.0473156	0.0479609	0.0486673	0.0493822	0.0499837	0.0504203	0.0506261	0.0506562	0.0505561	0.0503793	0.0502127	0.0500875	0.0500387	0.0500337	0.0500703	0.0501224	0.0501713	0.0502046	0.0502086	0.0501783	0.0501298	0.05007	0.0500377	0.0500584	0.0501131	0.0501617	0.0501721	0.0501472	0.0501202	0.0501137	0.0501242	0.0501453	0.0501436
20	-0.17	2.60213	1	0.0460259	0.0460069	0.045987	0.0459673	0.0459653	0.0459473	0.0459359	0.0459041	0.0458759	0.0458492	0.04582	0.04581	0.0458097	0.0458021	0.0458136	0.0458358	0.0458469	0.0458846	0.0459201	0.045952	0.0459796	0.0459943	0.0460082	0.046007	0.0459914	0.045978	0.0459546	0.0459209	0.0459101	0.0458998	0.0458914	0.045899	0.0459031	0.0459047	0.0459039	0.0459161	0.045909	0.0459352	0.0460252	0.0462264	0.0466769	0.0473786	0.0482312	0.0495219	0.0507562	0.0518628
8	-0.08	1.12854	1	0.0459465	0.0458845	0.0457862	0.0457134	0.0456762	0.0456644	0.0456947	0.045712	0.0457222	0.0457423	0.04576	0.0457388	0.045739	0.0457491	0.0457583	0.045807	0.0459315	0.0461906	0.04668	0.0474055	0.0484573	0.0496394	0.0508097	0.0516199	0.0520191	0.051869	0.0512549	0.050348	0.0493921	0.0487435	0.0484951	0.048727	0.049309	0.0499426	0.050546	0.0508139	0.0507168	0.0503117	0.0498109	0.049502	0.0494428	0.0496514	0.0499363	0.0502301	0.0502766	0.0501174
7	-0.04	0.747262	1	0.0449849	0.0450075	0.0450595	0.0450542	0.0450303	0.0449925	0.044958	0.0449235	0.0449457	0.0449954	0.0450956	0.0452573	0.0455665	0.0460523	0.0468626	0.0479216	0.0492285	0.0505534	0.0517352	0.0524465	0.0526756	0.0523073	0.05143	0.0503689	0.0492447	0.0484936	0.0482654	0.0485668	0.049288	0.0500665	0.0506746	0.0508342	0.0505405	0.0500812	0.0495857	0.0493579	0.049456	0.0498082	0.0501277	0.0502361	0.0501187	0.0499209	0.0497907	0.049807	0.049929	0.0500219
17	-0.19	2.53454	1	0.0452297	0.0452583	0.0453961	0.0455031	0.0455358	0.0455252	0.0455394	0.0455268	0.0455077	0.0454962	0.0455009	0.0454939	0.0455027	0.0455144	0.0455038	0.045488	0.0454756	0.0454696	0.0454796	0.0454992	0.0455085	0.0455171	0.0455178	0.0455402	0.0455686	0.0455824	0.0455954	0.0456054	0.0456109	0.0456061	0.0456231	0.045632	0.0456436	0.0456611	0.0456759	0.0457067	0.0457478	0.0458496	0.0460629	0.0464184	0.0471264	0.0480806	0.0491406	0.0505941	0.0517661	0.0525282
6	-0.06	0.846404	1	0.0455817	0.0456299	0.045601	0.0455384	0.0455435	0.0455406	0.0455291	0.0455546	0.0455834	0.0455972	0.0456191	0.0456699	0.0457601	0.0459803	0.0464326	0.0471855	0.0482621	0.0495647	0.0508387	0.0517367	0.0521821	0.0519995	0.0512678	0.0503827	0.0495127	0.0490542	0.049068	0.049499	0.0501341	0.0505947	0.0507603	0.050586	0.0502191	0.0499533	0.049865	0.0499919	0.0501947	0.0503316	0.0503059	0.0502162	0.0501211	0.0501162	0.0501637	0.0502274	0.0502377	0.0502024
38	-0.01	0.871722	1	0.0471686	0.0471935	0.0473404	0.0474565	0.0475355	0.0475737	0.0475943	0.0475567	0.0475368	0.0475167	0.0475216	0.0475374	0.0475374	0.0475288	0.0475496	0.047534	0.0474598	0.0474724	0.0476597	0.0478636	0.0480651	0.0482672	0.0484229	0.0484443	0.0485507	0.0487423	0.0489493	0.049064	0.0491729	0.0492743	0.0494272	0.0496262	0.0499045	0.0501211	0.0502732	0.0503359	0.0503017	0.0502471	0.0501965	0.0502123	0.0502444	0.0502951	0.0503126	0.0503008	0.0502896	0.0502807
20	-0.09	1.89523	1	0.0450854	0.045094	0.0450892	0.045032	0.0450116	0.0449851	0.0449576	0.0449346	0.0449212	0.0449077	0.044923	0.0449229	0.0449382	0.0449709	0.0450163	0.0450351	0.0450567	0.0450724	0.0450786	0.0450769	0.0450911	0.0450998	0.0450981	0.0450868	0.0450815	0.0450616	0.04504	0.0450321	0.0450431	0.0451052	0.0453131	0.0456831	0.0463414	0.0471746	0.0483788	0.0497595	0.051038	0.0522692	0.0531522	0.0536044	0.0537463	0.053555	0.0531423	0.0523275	0.0514015	0.0503716
11	-0.08	1.32424	1	0.0451469	0.045192	0.0451524	0.0450913	0.0450406	0.0449745	0.0448966	0.0448589	0.0448472	0.0448525	0.0448492	0.0448588	0.0448666	0.0448491	0.0448273	0.0448236	0.0448418	0.0449109	0.0450321	0.0452351	0.0455601	0.0460396	0.0467158	0.0475461	0.0486065	0.049689	0.0506845	0.0514819	0.0519242	0.0519599	0.0515546	0.0508586	0.0499406	0.0491782	0.0484865	0.0481429	0.0481919	0.0486466	0.0493549	0.050045	0.050711	0.0510726	0.0511048	0.0507492	0.0501763	0.0495797
17	-0.14	2.17725	1	0.0453978	0.0453644	0.0453148	0.0452331	0.0451933	0.045239	0.0452971	0.045351	0.0454184	0.0454552	0.045479	0.045478	0.0454967	0.0455134	0.0455118	0.0455041	0.0455034	0.0454927	0.0454864	0.0454812	0.0454894	0.0455052	0.0455134	0.0455146	0.0455084	0.0454855	0.0454629	0.0454437	0.0454335	0.0454218	0.0454235	0.0454597	0.0455742	0.0457859	0.046217	0.0469704	0.0479546	0.049309	0.0507202	0.0518689	0.0528407	0.0533076	0.0532964	0.0527447	0.0518391	0.0507198
8	-0.03	0.692171	1	0.0446453	0.0446006	0.0445983	0.044597	0.0446043	0.0446113	0.044642	0.0446599	0.044665	0.0446747	0.0447404	0.0448523	0.0450979	0.0455099	0.0462266	0.0471545	0.048354	0.0496497	0.0509372	0.0519199	0.0526027	0.052792	0.0524641	0.0517348	0.05063	0.0495082	0.0486266	0.048118	0.0481421	0.0486198	0.0494482	0.0502304	0.0507899	0.0509049	0.0506091	0.0500306	0.0494993	0.0491903	0.0493017	0.0496479	0.0500963	0.0503545	0.0503667	0.0501052	0.0498199	0.0496823
16	-0.2	2.5219	1	0.04549	0.0455408	0.0455902	0.0456118	0.0456255	0.0455667	0.0455742	0.04555	0.0455625	0.0455863	0.0455846	0.0455558	0.0455542	0.0455316	0.0455348	0.0455382	0.0455588	0.0455669	0.0455869	0.0455967	0.0456151	0.0456095	0.0456106	0.045632	0.0456574	0.0456784	0.0457062	0.0457203	0.045715	0.045713	0.0457297	0.0457584	0.0457813	0.0458046	0.0458231	0.045862	0.0459139	0.0460693	0.0463841	0.046884	0.0477601	0.0488629	0.049972	0.0512417	0.0520464	0.0523254
11	-0.18	1.98182	1	0.0450821	0.0452089	0.045328	0.0454876	0.0456481	0.0457388	0.0458096	0.0458261	0.0457864	0.0457692	0.0457881	0.0457928	0.0458249	0.0458649	0.0458881	0.0459043	0.0459144	0.0459172	0.045915	0.045914	0.0458963	0.0458866	0.0458842	0.0458651	0.0458375	0.0458206	0.045823	0.045861	0.0459517	0.0461236	0.0464561	0.0470079	0.0479198	0.0489305	0.050157	0.0511991	0.0516922	0.0515751	0.0509077	0.0501113	0.0492485	0.0488113	0.0487983	0.0492929	0.0500138	0.0507377
7	-0.05	0.835165	1	0.0453376	0.0453673	0.0453745	0.0453804	0.0453767	0.0453825	0.0453962	0.0454327	0.04544	0.0454582	0.045506	0.045574	0.0457241	0.0459659	0.0464019	0.0470407	0.0480081	0.0491783	0.0504602	0.0515007	0.0522508	0.0524475	0.052066	0.0513119	0.0502689	0.0493565	0.0487889	0.0486586	0.0490085	0.0496095	0.0502645	0.050662	0.0506878	0.0504263	0.0500044	0.0496626	0.0495719	0.0497303	0.0499915	0.0501331	0.0501394	0.0500011	0.0498667	0.0498034	0.0498736	0.049979
8	-0.08	1.12854	1	0.044729	0.0447404	0.0447444	0.0447674	0.0447977	0.0447666	0.0447898	0.04484	0.0448984	0.0449308	0.044966	0.0450036	0.0450257	0.0450733	0.0451731	0.0453198	0.0455617	0.045895	0.0463412	0.0468994	0.0476583	0.0485466	0.0494818	0.0502445	0.0507995	0.0509422	0.0507014	0.0501884	0.0495204	0.0489772	0.0486384	0.0486206	0.0488808	0.0492378	0.0496291	0.0498676	0.049879	0.0496986	0.0494446	0.0492449	0.0491721	0.0492423	0.0493803	0.0495364	0.0495798	0.0495339
7	-0.04	0.747262	1	0.0444991	0.0445691	0.044576	0.0445741	0.0445663	0.0445177	0.0444638	0.04441	0.0443645	0.0443787	0.0444761	0.0446847	0.0450277	0.0455125	0.0461915	0.046991	0.0479462	0.0489364	0.0498463	0.0504693	0.0507895	0.0506874	0.0501935	0.0495152	0.0487315	0.0481491	0.0479048	0.0480366	0.0485292	0.0491411	0.0497227	0.0499868	0.049862	0.0494973	0.0489862	0.0486081	0.0485516	0.0488347	0.0492576	0.0495376	0.049591	0.0493915	0.0491322	0.0489034	0.0489295	0.0491272
6	-0.04	0.691665	1	0.0453583	0.0453345	0.0453224	0.0452536	0.0451755	0.0451218	0.0450947	0.0451375	0.0452479	0.0453935	0.0456191	0.0459418	0.0464484	0.0471227	0.0480605	0.0490545	0.0500896	0.0509078	0.0513799	0.0513939	0.0509819	0.0502291	0.0493938	0.048793	0.0485196	0.0487148	0.0492415	0.0498808	0.0503691	0.0504839	0.0502152	0.0497664	0.0493651	0.0492309	0.0493922	0.0497192	0.0499589	0.0499825	0.0498005	0.0495984	0.0494933	0.0495613	0.049686	0.0497912	0.0497786	0.0497051
13	-0.08	1.44	1	0.0450157	0.0450307	0.0449999	0.0449761	0.0449656	0.0449785	0.0449939	0.0450257	0.0450368	0.0450405	0.0450209	0.0450161	0.0450132	0.0450162	0.0449985	0.0449926	0.0449492	0.0449075	0.0448884	0.044894	0.0449474	0.0451051	0.0454042	0.045852	0.0466084	0.0475668	0.0486886	0.0498955	0.0510438	0.0518785	0.0524251	0.0525464	0.0522272	0.0516485	0.0507603	0.0497084	0.0487855	0.047984	0.0475773	0.0475462	0.0479386	0.0485993	0.0493182	0.050197	0.0507782	0.0510189
18	-0.23	2.86829	1	0.0437558	0.0437057	0.0437113	0.0436731	0.043666	0.0436784	0.043679	0.0436577	0.043688	0.0437061	0.0437259	0.043736	0.0437421	0.0437183	0.0437035	0.0436927	0.0436986	0.0436975	0.0437169	0.0437305	0.0437416	0.0437557	0.0437744	0.0437839	0.0437822	0.0437794	0.0437931	0.0438046	0.0437987	0.0438043	0.04381	0.0438048	0.0438154	0.0438341	0.0438646	0.0438971	0.0439045	0.043916	0.0439313	0.0439377	0.0439742	0.0440541	0.0441845	0.0445141	0.0450286	0.0458367
10	-0.08	1.26238	1	0.0457545	0.0457183	0.0456796	0.0456063	0.0455296	0.045455	0.045452	0.0454708	0.0455331	0.0455856	0.0456427	0.0456936	0.0457264	0.0457452	0.0457624	0.0457519	0.0457455	0.0457799	0.0458334	0.0459754	0.0462967	0.0468488	0.0477271	0.0487789	0.0500473	0.0511653	0.0519557	0.0522968	0.0521384	0.0515509	0.0506299	0.0496824	0.048827	0.0483789	0.048272	0.0485976	0.0491685	0.0499127	0.0504969	0.0507527	0.0506828	0.0503255	0.0498948	0.0494239	0.0492329	0.049329
38	2.5327E-16	nan	0	0.0457636	0.0458392	0.045846	0.0458784	0.0459206	0.0459773	0.0459612	0.045946	0.0459129	0.0458947	0.0458923	0.0458919	0.0458953	0.0458967	0.04593	0.0459831	0.0460932	0.0462433	0.0464791	0.0467386	0.0471014	0.0475643	0.0481189	0.0486388	0.049191	0.0496465	0.0499594	0.0501119	0.0501069	0.0499713	0.0497603	0.0495856	0.0494947	0.0495375	0.0496919	0.0498975	0.0500782	0.0501863	0.0501783	0.0501042	0.0499913	0.0499251	0.0499105	0.049958	0.0500269	0.0500842
15	2.5327E-16	nan	0	0.0447595	0.0448632	0.044864	0.0448813	0.0450011	0.0450825	0.0451696	0.0452798	0.0454579	0.0456781	0.0459474	0.0462809	0.0466986	0.0471265	0.0476437	0.0481823	0.048776	0.0493742	0.0499609	0.0504368	0.050828	0.0510699	0.0511853	0.0511855	0.0510715	0.0508925	0.0506515	0.0503716	0.0500628	0.0497874	0.0495528	0.0494536	0.049493	0.0496432	0.0499067	0.0502173	0.0504236	0.0504992	0.0504059	0.05023	0.050032	0.0499083	0.0499064	0.0500229	0.0501604	0.0502649
9	-0.05	0.947365	1	0.0454766	0.0454361	0.04545	0.0454194	0.0453935	0.0454011	0.0454189	0.0454328	0.0454898	0.0455112	0.0455394	0.0455633	0.0455843	0.0456237	0.045753	0.0459639	0.0463621	0.0469886	0.0479346	0.0490286	0.0503065	0.0515035	0.0524619	0.0529377	0.052937	0.0524563	0.0516473	0.0506696	0.049694	0.0490405	0.048729	0.0488574	0.0493255	0.0498893	0.0505127	0.0508914	0.0509303	0.0506584	0.0502654	0.0499676	0.0498693	0.0499694	0.0501829	0.0504485	0.0505493	0.0504778
8	-0.11	1.32208	1	0.0463442	0.0463242	0.0463352	0.0463304	0.0462907	0.0462683	0.0462322	0.046218	0.046185	0.0461593	0.0461472	0.0461679	0.0461749	0.0461978	0.0462157	0.0462412	0.0462798	0.0463687	0.0465315	0.0467892	0.0471981	0.0478016	0.0485546	0.0493393	0.0501399	0.0507459	0.051076	0.051053	0.0507061	0.0501839	0.049639	0.0493018	0.0492509	0.0494927	0.050088	0.0507258	0.0511717	0.0514089	0.0513299	0.0509962	0.0505142	0.0501393	0.0500126	0.0500585	0.0502686	0.0505196
9	-0.05	0.947365	1	0.0450196	0.0450238	0.0449837	0.0449613	0.0449107	0.0449209	0.0449077	0.0449157	0.0449304	0.0449356	0.044914	0.0449384	0.0449957	0.045105	0.0453023	0.0456154	0.0460863	0.0467299	0.0476191	0.0485915	0.0496911	0.05074	0.0515978	0.0520664	0.0521517	0.0518405	0.0512121	0.0503625	0.0494193	0.0486819	0.0481866	0.0480623	0.0483326	0.0488323	0.0495498	0.0502408	0.0507328	0.0509011	0.0507004	0.0502952	0.0497321	0.0492794	0.0490756	0.0491705	0.0495603	0.0500648
22	-0.35	3.90864	1	0.0460218	0.0460431	0.0459938	0.0459266	0.045868	0.0458532	0.0458368	0.0458309	0.0458146	0.0458159	0.0457914	0.0457895	0.0458106	0.0458436	0.045865	0.0459055	0.0458826	0.0458599	0.04584	0.045834	0.0458451	0.0458704	0.0458859	0.0459021	0.0459191	0.0459293	0.0459296	0.0459165	0.0459076	0.0458938	0.0458827	0.0458613	0.0458517	0.0458459	0.0458497	0.045859	0.0458803	0.0458903	0.0459098	0.0459206	0.045927	0.0459313	0.0459344	0.0459352	0.0459414	0.0459312
25	-0.29	3.79683	1	0.045394	0.0454225	0.0454462	0.0454814	0.0454981	0.0454487	0.0453673	0.0453103	0.0452618	0.0452504	0.0452862	0.0453271	0.0453629	0.045384	0.0453885	0.0453874	0.0453901	0.0454073	0.0454213	0.0454325	0.0454486	0.045468	0.0454647	0.0454581	0.045454	0.0454475	0.0454528	0.0454802	0.0454951	0.0455122	0.0455294	0.0455475	0.0455462	0.0455465	0.045562	0.0455652	0.0455426	0.0455316	0.045523	0.045505	0.0454944	0.0454893	0.045487	0.0454783	0.045477	0.0455029
8	-0.14	1.4901	1	0.0451898	0.0452093	0.0452643	0.0452877	0.0452894	0.0452741	0.0452716	0.0452535	0.0452929	0.0453319	0.0453745	0.0454018	0.0454458	0.0454739	0.0454912	0.0455171	0.0455415	0.0455521	0.0455719	0.0456225	0.0457154	0.0459077	0.0463291	0.0470326	0.0481964	0.0495832	0.0509765	0.0520757	0.0525441	0.052308	0.0514549	0.0503882	0.0493932	0.0489081	0.0488791	0.0493334	0.0499813	0.0506735	0.051043	0.0510447	0.0506985	0.0502651	0.0499447	0.0498371	0.0500192	0.0503418
9	-0.09	1.26961	1	0.0451935	0.0451894	0.0452146	0.0452129	0.0452085	0.0452433	0.0452708	0.0452893	0.0453412	0.0453897	0.0454238	0.045423	0.0454224	0.045448	0.0454625	0.0454836	0.0455222	0.0455698	0.0456944	0.0459485	0.0464923	0.0473722	0.048573	0.0498248	0.0511517	0.0521309	0.0526749	0.052723	0.0522722	0.0514848	0.0504362	0.0494539	0.0486577	0.048299	0.0483462	0.0488139	0.0494679	0.0502166	0.0507104	0.050841	0.0506122	0.0501928	0.0497887	0.0494587	0.0494642	0.0497389
7	-0.04	0.747262	1	0.0449766	0.0449512	0.0448915	0.0448537	0.0448428	0.0448418	0.0448527	0.0448683	0.0449131	0.0450121	0.0451639	0.0454026	0.0458146	0.0463991	0.0472396	0.0482597	0.0494501	0.0506189	0.0516596	0.0522941	0.0525292	0.0522375	0.0514836	0.0505212	0.0494332	0.0485928	0.0481601	0.0482617	0.0488074	0.0495751	0.0503343	0.0507465	0.0506973	0.050325	0.0497451	0.0492707	0.0491215	0.0493281	0.0497241	0.0500217	0.0501114	0.0499767	0.0497637	0.0495685	0.0495735	0.0497105
11	-0.2	2.08806	1	0.0458031	0.04589	0.0459398	0.0460118	0.04604	0.0460671	0.0460856	0.0461413	0.0461725	0.0462337	0.0462748	0.046308	0.0463186	0.046314	0.0462857	0.046247	0.0462024	0.0461976	0.0462076	0.0462268	0.0462554	0.0462779	0.0462711	0.0462727	0.046263	0.0462415	0.0462281	0.0462324	0.0462251	0.0462636	0.0463904	0.0466326	0.0471374	0.0478387	0.0488679	0.0499863	0.0508838	0.051432	0.0513819	0.0509376	0.0501224	0.0493576	0.0488486	0.0486606	0.0489225	0.0495038
15	-0.32	3.08182	1	0.0459465	0.0460022	0.0460474	0.0460874	0.0461105	0.0461504	0.0461326	0.0461347	0.0461405	0.0461485	0.0461442	0.0461299	0.046133	0.046136	0.0461444	0.0461489	0.0461691	0.0461529	0.0461532	0.0461436	0.0461616	0.0461674	0.0461869	0.0461994	0.0462072	0.0461974	0.0461921	0.0461927	0.0462061	0.0462076	0.0462107	0.046205	0.0461966	0.0462013	0.046209	0.0462073	0.0462221	0.0462178	0.0462089	0.0462088	0.0462116	0.0462232	0.0462335	0.0462584	0.0462947	0.0464177
9	-0.12	1.46479	1	0.045931	0.0459235	0.0459201	0.0459935	0.0461025	0.0461731	0.0462138	0.046208	0.0461415	0.0461269	0.0461722	0.0462466	0.046362	0.0464465	0.0465007	0.0465388	0.0465641	0.046582	0.0465912	0.046606	0.0466275	0.0467039	0.0468691	0.0472205	0.0479138	0.0488881	0.0500399	0.0511569	0.0519952	0.0522581	0.0519625	0.0512444	0.0503144	0.0496061	0.0491355	0.0491172	0.049469	0.0501113	0.0507383	0.0510971	0.0511515	0.0509154	0.0505828	0.0501554	0.0499907	0.0500868
11	-0.24	2.28526	1	0.0470486	0.0471002	0.047128	0.0471972	0.0473087	0.0473564	0.0474046	0.0474266	0.0474436	0.0473989	0.047355	0.0473209	0.0472876	0.0472457	0.0472612	0.0472777	0.0473009	0.0473296	0.047355	0.0473646	0.047378	0.0473757	0.0473753	0.0473681	0.0473553	0.0473352	0.0473199	0.0472931	0.0472743	0.0472791	0.0473049	0.0473595	0.0474704	0.0476171	0.0479411	0.0484652	0.0491393	0.0499581	0.0506419	0.0509808	0.0509707	0.0506165	0.0501363	0.0495557	0.0492637	0.0492998
6	-0.03	0.59925	1	0.0449727	0.0449409	0.0449435	0.044938	0.0449304	0.044917	0.0449273	0.0449623	0.0450207	0.0451176	0.0453445	0.0457309	0.0464023	0.047328	0.0485691	0.0498572	0.0510558	0.051865	0.0520519	0.0516436	0.0507396	0.0496766	0.0488063	0.0484709	0.0487123	0.0493539	0.0501017	0.0506293	0.0507353	0.0504001	0.04985	0.0494535	0.0493749	0.0495836	0.049919	0.0501087	0.0500779	0.0498724	0.0496954	0.0496663	0.0497329	0.0497928	0.0498069	0.0497778	0.0497651	0.0497996
17	-0.13	2.09836	1	0.0450294	0.045113	0.0451371	0.0451537	0.045175	0.0451937	0.0451741	0.0451811	0.0451505	0.0451124	0.0451037	0.0451164	0.0451551	0.0451951	0.0452271	0.0452376	0.04523	0.0452166	0.0452116	0.045223	0.04524	0.0452771	0.0453115	0.0453189	0.0453019	0.0452916	0.0452781	0.0452859	0.0453268	0.0454124	0.0455406	0.0457162	0.0460271	0.0464792	0.0471962	0.0481996	0.049355	0.0507034	0.0519434	0.0527654	0.053311	0.0533311	0.0529453	0.0520752	0.0510093	0.0498925
12	-0.06	1.1985	1	0.0455201	0.0455635	0.0455833	0.0456119	0.0456278	0.0456386	0.0456537	0.0456487	0.0456451	0.0456482	0.0456395	0.0456273	0.0456332	0.0456174	0.0456103	0.0456296	0.0456879	0.0457899	0.045951	0.0461973	0.046588	0.0471672	0.0479713	0.0488835	0.0499541	0.0509375	0.0517556	0.0523297	0.0525665	0.052444	0.0520042	0.0513546	0.0504997	0.0497738	0.0490611	0.0485613	0.0483755	0.0485398	0.0489905	0.0495501	0.0502483	0.0508153	0.0511753	0.0513056	0.0510942	0.0506479
8	-0.06	0.977957	1	0.0459073	0.0459101	0.0458987	0.0458938	0.0459073	0.0458925	0.0458637	0.0458471	0.0458136	0.0457802	0.0457553	0.0457617	0.0457931	0.0458632	0.0460029	0.0462842	0.0467854	0.0475444	0.0486093	0.0497488	0.0509627	0.051976	0.0526327	0.0527965	0.0524674	0.0517293	0.0507551	0.0497325	0.0488992	0.0484916	0.0485544	0.0490337	0.0498028	0.050473	0.0510013	0.0511439	0.0509205	0.0504196	0.0499137	0.0496351	0.0496574	0.0499086	0.05022	0.0504869	0.0504938	0.050307
10	-0.08	1.26238	1	0.045476	0.0454337	0.0453765	0.0453241	0.0452478	0.0451489	0.0450401	0.0449668	0.0449429	0.0449694	0.0450297	0.0450722	0.0451031	0.0450767	0.0450242	0.0449754	0.0449603	0.0449925	0.0450743	0.0452235	0.0454966	0.0460161	0.0468823	0.048017	0.049495	0.0508938	0.0519782	0.0525894	0.0526157	0.0521174	0.0511507	0.0500562	0.0489491	0.0482478	0.0478675	0.0479847	0.048503	0.0493388	0.0501672	0.0506955	0.0509177	0.0507371	0.0503262	0.0497135	0.0492995	0.0491717
6	-0.05	0.772981	1	0.0453323	0.0453123	0.0452673	0.0452122	0.045151	0.045087	0.0450477	0.0450132	0.0450159	0.0450731	0.0452227	0.0454873	0.0459542	0.0466423	0.0476206	0.0487732	0.0500326	0.0511889	0.052012	0.0523283	0.0521108	0.0513713	0.0503079	0.0493179	0.0485493	0.0482995	0.0486066	0.0492745	0.0500629	0.050565	0.0506676	0.0503444	0.0498153	0.0494292	0.0492826	0.0495017	0.0498614	0.0501611	0.050187	0.0500336	0.0498019	0.0496902	0.0497384	0.0498901	0.0499702	0.0499437
11	-0.03	0.81185	1	0.0446165	0.044729	0.044872	0.044996	0.045034	0.0450339	0.0449585	0.0448743	0.0447869	0.044724	0.0446805	0.0446845	0.0447761	0.0449757	0.0453401	0.045898	0.0466682	0.0476518	0.0488143	0.0499229	0.0510908	0.0521228	0.0529597	0.0534498	0.0536158	0.0534444	0.052959	0.0521825	0.0511704	0.0501828	0.0491817	0.048438	0.0479988	0.0479502	0.0482819	0.0489301	0.0496951	0.0505599	0.0511964	0.0515073	0.0514899	0.0511324	0.0506375	0.0499364	0.049437	0.0492161
10	-0.11	1.47916	1	0.0465657	0.0465109	0.0464808	0.0463993	0.0462949	0.0462292	0.046175	0.0461301	0.0461106	0.0461082	0.0460889	0.04606	0.0460557	0.0460607	0.0460759	0.0460957	0.0460984	0.0460767	0.0460656	0.0460678	0.0460997	0.0462115	0.0464512	0.0468848	0.0476903	0.0487684	0.0500164	0.0512919	0.0523658	0.0529077	0.0529213	0.0524131	0.0514722	0.0505412	0.0495631	0.0488955	0.0486753	0.0489317	0.0495862	0.0503059	0.0510872	0.0515411	0.0516415	0.0513122	0.050738	0.0501378
21	-0.06	1.58632	1	0.0456809	0.0456715	0.0457242	0.0457758	0.0457937	0.0457933	0.0458081	0.0458162	0.0458097	0.0457951	0.0457736	0.045761	0.0457599	0.0457495	0.045735	0.0457173	0.0457025	0.0456897	0.0456901	0.0456869	0.0456765	0.0456656	0.0456784	0.0457229	0.0458323	0.046038	0.0463414	0.0467728	0.0473843	0.0480842	0.0489706	0.0498819	0.050854	0.0516259	0.0523909	0.052971	0.0533231	0.0534506	0.0533383	0.0530494	0.0524947	0.0518295	0.0511491	0.0502544	0.0494599	0.048782
19	-0.09	1.84713	1	0.0452981	0.0452745	0.0452587	0.0452267	0.0451905	0.0451628	0.0451192	0.0450775	0.0450863	0.0451118	0.045111	0.0451125	0.0451092	0.0450776	0.0450613	0.0450583	0.0450549	0.0450498	0.0450692	0.0450828	0.0450764	0.0450889	0.0451033	0.0451173	0.0451644	0.0452301	0.0453194	0.0454694	0.045713	0.0460191	0.0464623	0.0470023	0.0476957	0.0483687	0.0492191	0.0500918	0.050847	0.0515422	0.0520173	0.0522296	0.0521973	0.0519225	0.0515074	0.0507682	0.0499951	0.0492224
13	-0.09	1.52706	1	0.044205	0.0443059	0.0442329	0.0441332	0.0440662	0.044041	0.0440606	0.0441873	0.0443815	0.0445895	0.0448055	0.0449871	0.0451725	0.0452889	0.0453568	0.0453665	0.0453689	0.0453484	0.0453354	0.0453424	0.0453548	0.0453847	0.0454366	0.0455377	0.0457802	0.0462595	0.0470338	0.0481276	0.0495523	0.0509108	0.0521959	0.0530478	0.0534717	0.0534071	0.0528475	0.0519635	0.0509466	0.0498102	0.0488736	0.0483246	0.0480904	0.0482637	0.0487036	0.0495119	0.0503222	0.0510304
7	2.5327E-16	nan	0	0.0453468	0.0454122	0.0455383	0.0457222	0.0458855	0.046022	0.0461917	0.0463786	0.0466811	0.0471384	0.0478333	0.0486578	0.0496676	0.0506602	0.0516515	0.0524478	0.0530291	0.0532724	0.0531333	0.0526789	0.0518921	0.0509477	0.050063	0.0494676	0.0491964	0.0493508	0.049813	0.0503661	0.0508597	0.0510826	0.0510066	0.0507247	0.0503926	0.050194	0.0501752	0.0503547	0.0505712	0.0507298	0.0507126	0.0505971	0.0504428	0.0503778	0.0504085	0.0505067	0.0505679	0.050562
22	-0.09	1.98794	1	0.0450423	0.0450957	0.0451475	0.0451918	0.0452367	0.0452616	0.0452585	0.0452601	0.0452437	0.0452475	0.0452692	0.0452959	0.0453003	0.0453024	0.0453273	0.0453491	0.0453644	0.0453918	0.0453962	0.0453869	0.0453733	0.0453455	0.0452989	0.0452791	0.0452579	0.0452465	0.0452505	0.0452764	0.0453005	0.0453504	0.0454621	0.0456892	0.0461001	0.0466355	0.0474746	0.0485281	0.0496363	0.0509115	0.0520644	0.0529101	0.0535575	0.0538106	0.0537463	0.0532626	0.0525234	0.0515805
14	-0.07	1.39825	1	0.0459861	0.0459322	0.0459277	0.0458704	0.0458154	0.0457598	0.045721	0.0456933	0.0456868	0.045703	0.0457215	0.0457534	0.0457662	0.0457847	0.0457552	0.0457207	0.0456497	0.0455898	0.0455611	0.0456156	0.0457812	0.0460952	0.0465701	0.047163	0.0479826	0.0489098	0.0499118	0.0509434	0.0519586	0.052706	0.0532621	0.0534712	0.0533466	0.0529332	0.0522003	0.0512774	0.0503474	0.0493762	0.0486652	0.0482811	0.0482274	0.048534	0.0490289	0.0499031	0.0507245	0.0514183
8	-0.06	0.977957	1	0.0456898	0.0457437	0.0457676	0.0457627	0.0457462	0.0457377	0.0456883	0.0456533	0.0456332	0.0456267	0.0456304	0.045635	0.0456225	0.0456226	0.0456921	0.045897	0.0463609	0.0471312	0.0482644	0.0494741	0.0508487	0.0520703	0.0529528	0.0533163	0.0531564	0.0525303	0.0515475	0.0504212	0.0493676	0.0487355	0.0485446	0.0488865	0.0496452	0.0503944	0.0511019	0.0514448	0.0513512	0.0508611	0.0502756	0.0498662	0.0497207	0.0498951	0.0502056	0.0505894	0.0507438	0.0506459
8	-0.04	0.798999	1	0.0454011	0.0453245	0.0452441	0.0451257	0.0449602	0.0448324	0.044776	0.0447982	0.0448611	0.0449099	0.0449792	0.0450165	0.0450927	0.0453163	0.0458308	0.0466422	0.0478147	0.0492063	0.0506678	0.0518445	0.0527117	0.0530487	0.0528301	0.0521744	0.0511404	0.0500398	0.0490685	0.0483937	0.0481802	0.0484727	0.0491541	0.0499592	0.0506335	0.0509099	0.0507834	0.0503122	0.0497657	0.0493473	0.0492966	0.0495493	0.0500001	0.0503506	0.0504902	0.0503563	0.0500714	0.0498576
21	-0.27	3.35665	1	0.045206	0.0451643	0.0451284	0.0451355	0.0451405	0.0451546	0.0451608	0.0451477	0.0451326	0.0451296	0.0451254	0.0451124	0.0450952	0.045079	0.0450718	0.0450761	0.045096	0.0451122	0.0451263	0.0451398	0.045156	0.0451761	0.0451986	0.0452081	0.0452204	0.0452215	0.0452284	0.0452353	0.0452382	0.0452326	0.045231	0.0452294	0.0452125	0.0452164	0.0452253	0.0452354	0.0452378	0.0452413	0.0452279	0.0452085	0.0451948	0.0451846	0.045183	0.0451926	0.0452205	0.0452552
9	-0.06	1.0375	1	0.0452331	0.0451814	0.0451857	0.0451889	0.0451559	0.0451017	0.0450811	0.0450737	0.0450758	0.0450893	0.04511	0.0451336	0.0451888	0.0452832	0.0454285	0.045675	0.0460633	0.0466032	0.0473136	0.0480976	0.0490424	0.0499962	0.0508705	0.0514844	0.0518578	0.0518465	0.0514885	0.0508727	0.0500434	0.0492747	0.0486369	0.0483247	0.0483795	0.048744	0.0493941	0.0501153	0.050659	0.050944	0.0508428	0.0504794	0.0499125	0.0494201	0.0491692	0.0491963	0.049542	0.050022
9	-0.03	0.734234	1	0.0452853	0.0453187	0.0453451	0.0453636	0.0453516	0.0453512	0.0453304	0.0453243	0.0453351	0.0453499	0.0453513	0.0453749	0.0454637	0.0456684	0.0460546	0.046654	0.0475277	0.0486019	0.0498175	0.0508996	0.051866	0.0524775	0.052698	0.0525062	0.0518969	0.0510763	0.0501629	0.049293	0.0486037	0.0483675	0.0485443	0.0491008	0.0499081	0.0505928	0.0511491	0.0513018	0.0510643	0.0504923	0.0498976	0.0495399	0.0494691	0.0497372	0.0501405	0.0506091	0.0507709	0.0506353
8	-0.05	0.893029	1	0.0451162	0.0451098	0.0451216	0.0451344	0.0451503	0.0451833	0.0451982	0.0451579	0.0451031	0.0450612	0.0450162	0.0450132	0.0450536	0.0451645	0.0453926	0.0457658	0.0464014	0.0473215	0.0485119	0.0497326	0.0509924	0.0519658	0.0524786	0.0524731	0.0518943	0.0509438	0.0498748	0.0489288	0.048356	0.0483358	0.0488352	0.049635	0.0504907	0.0509904	0.0511293	0.0508096	0.0502421	0.0496341	0.0493423	0.0494297	0.0498039	0.0502204	0.0504527	0.0504072	0.0501737	0.0499271
7	-0.07	0.987472	1	0.0459685	0.0459465	0.0459361	0.0458842	0.0459205	0.0459458	0.0459804	0.0459767	0.046023	0.0460308	0.0460291	0.0460498	0.0461285	0.0462657	0.046525	0.0469443	0.0475858	0.0484245	0.0494396	0.0504214	0.0513463	0.0519694	0.0521774	0.0519873	0.0514	0.050633	0.0498687	0.0492916	0.0490509	0.049216	0.0497356	0.0503551	0.0508885	0.0510835	0.0509369	0.0504941	0.0500286	0.0496661	0.0496429	0.0498557	0.050216	0.0504673	0.050527	0.0503751	0.0501565	0.0500232
13	-0.11	1.68757	1	0.0455418	0.0455395	0.0455192	0.0455166	0.045477	0.0454537	0.0454095	0.0453641	0.0453134	0.0452968	0.0452763	0.0452791	0.0452939	0.0453224	0.0453582	0.0453889	0.0454001	0.0454008	0.0453893	0.0453729	0.0453596	0.0453586	0.045391	0.0454618	0.045618	0.0458832	0.0463096	0.0469118	0.0477678	0.0487196	0.0498434	0.0508707	0.051749	0.0522246	0.0523953	0.0521397	0.051574	0.0506944	0.0497621	0.0490037	0.0483451	0.0480538	0.0480868	0.0485107	0.0491713	0.0499558
11	-0.06	1.14734	1	0.0452374	0.0452213	0.0452369	0.0452007	0.045187	0.0451308	0.0451158	0.0450757	0.0450621	0.0450581	0.0450763	0.0451059	0.0451419	0.0451882	0.0452272	0.0453011	0.0454282	0.0456549	0.045997	0.0464378	0.0470508	0.0477948	0.0486555	0.0494794	0.0503214	0.0509974	0.0514546	0.0516451	0.0515128	0.0511372	0.0504982	0.0498044	0.0490936	0.048621	0.0483457	0.0484029	0.0487371	0.0493475	0.0500257	0.0505239	0.0508646	0.0508728	0.0506302	0.0500935	0.0495526	0.0491438
14	-0.08	1.49452	1	0.045462	0.0454585	0.0455158	0.0455597	0.0456064	0.0456429	0.0456434	0.0456148	0.0455717	0.0454939	0.045407	0.0453585	0.0453421	0.0453253	0.0453161	0.0453261	0.0453348	0.0453424	0.0453916	0.0454587	0.0455662	0.0457107	0.0459461	0.046251	0.0466892	0.0472296	0.0478807	0.04862	0.0494219	0.0501675	0.0508574	0.0513195	0.0515446	0.0515072	0.0511961	0.0506653	0.0500575	0.049356	0.048773	0.0484254	0.0482757	0.0484131	0.0487315	0.0493265	0.0499246	0.0504512
19	-0.2	2.74955	1	0.0455151	0.0454934	0.0455071	0.0454847	0.0454358	0.0454066	0.045422	0.0453914	0.0454114	0.0454347	0.0454579	0.0454642	0.0454813	0.0454721	0.0454621	0.0454437	0.0454083	0.0453695	0.0453418	0.0453348	0.0453277	0.0453435	0.0453708	0.0453878	0.0454035	0.0454047	0.0453952	0.0453819	0.0453831	0.0453743	0.0453697	0.0453661	0.0453541	0.0453472	0.0453434	0.0453595	0.0453941	0.0454786	0.0455942	0.0457491	0.0460071	0.046336	0.0466899	0.0472432	0.0478315	0.0484551
37	-0.03	1.48966	1	0.0455289	0.0454991	0.0455002	0.0455305	0.0455534	0.0455799	0.0455973	0.0456478	0.0456834	0.0457091	0.0457372	0.0457723	0.0458254	0.0458457	0.0458552	0.0458595	0.0458531	0.0458305	0.0458159	0.0458064	0.0457949	0.0457917	0.0457916	0.0458129	0.0458716	0.0459582	0.046095	0.0463001	0.0465838	0.0468916	0.0473028	0.0477274	0.0482187	0.0486343	0.0490748	0.0494319	0.0496752	0.0498017	0.0498061	0.0497505	0.049616	0.0495016	0.0494282	0.0494058	0.0494745	0.0496199
38	-0.01	0.871722	1	0.0456066	0.0456029	0.045608	0.0455921	0.0455933	0.0455703	0.045554	0.0455508	0.0455378	0.0455269	0.045504	0.0455093	0.0455007	0.0455105	0.0455379	0.0456132	0.0457307	0.0458969	0.0461122	0.0463495	0.0466621	0.04703	0.047453	0.047891	0.0483795	0.0488193	0.0491895	0.0494817	0.0496799	0.0497611	0.0497955	0.0497857	0.0497665	0.0497676	0.0497995	0.0498723	0.049972	0.0500942	0.0501998	0.050268	0.0503014	0.0503021	0.0502678	0.0502309	0.0502077	0.0502079
11	-0.05	1.04762	1	0.0453583	0.0453664	0.0453715	0.0453607	0.0453614	0.0453542	0.0453539	0.0453476	0.0453553	0.0453656	0.0453724	0.0453714	0.0453712	0.0453989	0.045464	0.0455855	0.0458059	0.046159	0.0466845	0.0473437	0.0482477	0.0492945	0.0503986	0.051367	0.0522034	0.0527573	0.052988	0.052865	0.0523625	0.0516721	0.0507344	0.0498536	0.0490996	0.0486827	0.0485527	0.048805	0.0493055	0.0500476	0.0507243	0.0511594	0.0513443	0.0511708	0.0508351	0.0502872	0.0498719	0.0496725
12	-0.31	2.70996	1	0.0459066	0.0458851	0.0458529	0.0458362	0.0458384	0.0458278	0.0458528	0.0458694	0.0458976	0.0459262	0.0459396	0.0459364	0.045919	0.0459044	0.0458826	0.0458966	0.0459235	0.0459471	0.0459625	0.0459631	0.0459493	0.0459499	0.0459566	0.0459755	0.0459944	0.0460252	0.0460418	0.0460636	0.0460638	0.0460664	0.0460462	0.0460336	0.0460449	0.046063	0.0460773	0.0461139	0.0461753	0.0462751	0.0464483	0.046698	0.0471445	0.0477398	0.0483945	0.0492795	0.0499414	0.0502668
10	-0.1	1.41067	1	0.0455938	0.0456054	0.0456312	0.0456713	0.0456651	0.045655	0.0456369	0.0456026	0.0455452	0.0455154	0.0455016	0.0455093	0.0455294	0.0455742	0.0456117	0.0456316	0.0456381	0.045616	0.0455844	0.0455764	0.0456027	0.0457001	0.0459878	0.046519	0.0474675	0.0487432	0.050198	0.0516494	0.0527835	0.0533074	0.053123	0.0523819	0.0512057	0.0501346	0.0491642	0.0486325	0.0486439	0.0491533	0.0499893	0.0507503	0.0514002	0.0516342	0.0514935	0.0509498	0.0503447	0.0498909
7	-0.09	1.11888	1	0.0460593	0.045988	0.045969	0.0459694	0.0459403	0.0459745	0.0459718	0.0459637	0.0459317	0.0458996	0.0458623	0.0458512	0.0458252	0.0458468	0.0459017	0.0459835	0.0461755	0.0465671	0.0472533	0.0481849	0.0494186	0.050729	0.0518454	0.0524604	0.0525172	0.0520173	0.0511497	0.0501705	0.0493806	0.0490441	0.0492297	0.0497817	0.0504968	0.0509747	0.0511598	0.0509322	0.0504945	0.0500494	0.0498617	0.0499511	0.0502457	0.0505028	0.0505933	0.0504877	0.050297	0.0501634
10	-0.11	1.47916	1	0.0454146	0.0453497	0.0452808	0.0452388	0.0452397	0.0452922	0.0453086	0.0453069	0.0453009	0.0453109	0.0452759	0.0452728	0.0452718	0.0452524	0.0451993	0.0451857	0.0451796	0.0451705	0.0451966	0.0452241	0.0452611	0.0453284	0.0454993	0.0457959	0.04637	0.0471928	0.0482893	0.0495593	0.0507976	0.0516186	0.0519671	0.0516772	0.0508488	0.0499569	0.0490135	0.0484001	0.048293	0.0487077	0.0494752	0.0502285	0.0509252	0.0511933	0.0510794	0.0505457	0.0499145	0.0494382
33	2.5327E-16	nan	0	0.0457066	0.0457044	0.0457671	0.0457943	0.0458401	0.0458619	0.0458371	0.0457631	0.0457353	0.0457125	0.0457273	0.0458052	0.0459166	0.0460276	0.046196	0.0463976	0.0466379	0.0469649	0.0474094	0.0478935	0.0484674	0.0490401	0.0495756	0.0499633	0.0502159	0.0503096	0.0502902	0.0501566	0.0499578	0.0497565	0.0495697	0.0494456	0.0494202	0.0494773	0.0496039	0.0497808	0.0499544	0.0500697	0.0500621	0.0499749	0.0498419	0.0497198	0.0496739	0.0497213	0.0498271	0.049908
11	-0.05	1.04762	1	0.0457251	0.0457479	0.0457908	0.045803	0.0457477	0.0457039	0.045652	0.0455992	0.0455742	0.0455579	0.0455608	0.0455887	0.0456316	0.0456532	0.0457026	0.0457742	0.0459066	0.0461587	0.0466314	0.0472752	0.048207	0.0493129	0.0505332	0.0516221	0.0526148	0.0532598	0.0535589	0.0534626	0.0529688	0.052186	0.0511414	0.0501239	0.0492114	0.0486931	0.04852	0.0488034	0.049375	0.0502254	0.0510356	0.051556	0.0518063	0.0516546	0.0512636	0.0505685	0.0500029	0.0496965
8	-0.07	1.05598	1	0.0452669	0.0451605	0.0450943	0.0450741	0.0450858	0.0450995	0.0451523	0.0452087	0.0452291	0.0452245	0.0452225	0.0452359	0.0452408	0.0452704	0.0453649	0.0455158	0.0457559	0.0461516	0.0467625	0.0475063	0.048473	0.0495048	0.0504202	0.0509984	0.0511686	0.0509202	0.0503644	0.0496655	0.0490029	0.0486701	0.0486962	0.0490589	0.0496213	0.0500758	0.0503665	0.0502921	0.0499723	0.0494854	0.0491618	0.0491143	0.0493516	0.0496823	0.049939	0.0500335	0.0498642	0.0496139
10	-0.12	1.54454	1	0.0449845	0.0449922	0.0450285	0.0450461	0.0450655	0.045054	0.0450453	0.045003	0.0449928	0.0449716	0.0449829	0.0449877	0.045005	0.0449943	0.0449793	0.0449441	0.0448965	0.0448723	0.0448637	0.0448778	0.0449116	0.045006	0.0451747	0.0454319	0.0459001	0.0465716	0.0474638	0.0485535	0.0497482	0.0507214	0.0513818	0.0514937	0.0510767	0.0503845	0.0494524	0.0486336	0.0482365	0.0482939	0.0488447	0.0495558	0.0503908	0.0509304	0.0510765	0.0507938	0.0502322	0.0496222
11	-0.15	1.81039	1	0.0456172	0.0456904	0.0457443	0.0457897	0.0458078	0.0458023	0.0457758	0.0457729	0.0457544	0.045723	0.0457018	0.0457015	0.0456995	0.0457059	0.0457183	0.0457238	0.0456957	0.0456611	0.0456183	0.045592	0.0455696	0.0455846	0.0456276	0.0456886	0.0457564	0.0458164	0.0458736	0.0459993	0.0462964	0.0468773	0.0479184	0.0492348	0.050674	0.051679	0.0522953	0.0521888	0.0515358	0.0504501	0.0494017	0.0487256	0.0484303	0.0486079	0.049093	0.0499103	0.0505908	0.0510238
7	-0.09	1.11888	1	0.0457031	0.0458143	0.0458107	0.045804	0.045873	0.0459202	0.0459311	0.0459423	0.0459487	0.0459182	0.0459092	0.0459108	0.0459142	0.0459136	0.0459526	0.0460095	0.0461392	0.0464159	0.0469887	0.0477706	0.0488831	0.0501152	0.0512373	0.0519018	0.0521008	0.0517375	0.0510146	0.050164	0.0494188	0.0490368	0.0490718	0.0494635	0.0500461	0.0504607	0.0506813	0.0505787	0.0502635	0.0499013	0.049744	0.0497979	0.050024	0.0502321	0.0503175	0.0502429	0.0500994	0.050019
10	-0.19	1.94008	1	0.0458996	0.045903	0.0458785	0.0458927	0.0458852	0.0458953	0.0459177	0.0459675	0.0460082	0.0460437	0.0460456	0.0460283	0.0460359	0.0460569	0.0460911	0.0460939	0.0460786	0.0460644	0.0460547	0.0460572	0.0460636	0.0460736	0.0460551	0.0460333	0.0460232	0.0460187	0.0460354	0.0461035	0.0462493	0.0465644	0.0472071	0.0481737	0.0494677	0.0506093	0.0515908	0.0519999	0.0517581	0.0509845	0.0500144	0.0492741	0.048843	0.0489012	0.0493489	0.0501091	0.0507909	0.0512206
16	-0.09	1.69467	1	0.0460686	0.046132	0.0460966	0.0460397	0.0460088	0.0459823	0.045931	0.0459351	0.0459245	0.0459178	0.0459154	0.0458859	0.04587	0.0458676	0.0458645	0.0458749	0.0459104	0.0459424	0.0459821	0.0460031	0.0460059	0.0459977	0.0459916	0.0460015	0.0460315	0.0461057	0.0462838	0.0466358	0.0472437	0.0480574	0.0491882	0.0503433	0.0514904	0.0523156	0.0529445	0.0532126	0.0531333	0.052725	0.0520293	0.0512726	0.050344	0.0495061	0.048884	0.0483841	0.0482678	0.0484889
9	-0.11	1.40282	1	0.0458245	0.0458187	0.0458252	0.0458516	0.0458424	0.0458479	0.0458638	0.0458688	0.0458783	0.0458922	0.0458994	0.0459006	0.0459186	0.0459223	0.0459111	0.0458833	0.0458716	0.0458456	0.0458485	0.0459037	0.0460636	0.0463876	0.046973	0.0477924	0.0489538	0.0501957	0.0513314	0.0521648	0.0524809	0.0522666	0.0515498	0.0506079	0.0496148	0.0489814	0.0486461	0.0488016	0.0493227	0.0501268	0.0508692	0.0513026	0.0513907	0.051096	0.0506197	0.0500044	0.04965	0.0496417
9	-0.05	0.947365	1	0.0457984	0.0457771	0.0457094	0.0456447	0.0455965	0.0455596	0.045546	0.0455408	0.0455483	0.045562	0.0455976	0.0456552	0.0457777	0.0459462	0.046214	0.0465638	0.0470484	0.0476883	0.0484863	0.0493078	0.0502142	0.0510059	0.0515874	0.051876	0.0518312	0.0514818	0.0509146	0.0502486	0.0496	0.0491894	0.0490448	0.0492131	0.049659	0.0501621	0.0507	0.0510556	0.0511213	0.0508902	0.0504713	0.0500947	0.0498178	0.0498062	0.0500002	0.0503866	0.0506897	0.0507858
11	-0.11	1.55174	1	0.0452936	0.0453108	0.0453065	0.0452937	0.0453596	0.0454484	0.0455065	0.0455538	0.045584	0.0455962	0.0455731	0.0455589	0.0455432	0.045543	0.0455444	0.0455512	0.0455557	0.0455727	0.045591	0.045637	0.0457068	0.0458283	0.0460401	0.046336	0.0468308	0.0475109	0.0483734	0.0493599	0.0503919	0.0512093	0.0517623	0.0519018	0.0516231	0.0510829	0.0502778	0.0494267	0.0487885	0.048426	0.0484947	0.0488605	0.0495591	0.0502859	0.0508412	0.051237	0.0512101	0.0508401
15	-0.25	2.72718	1	0.0449462	0.0449584	0.0449987	0.0449958	0.0450069	0.0450125	0.0450231	0.0450227	0.0450461	0.0450606	0.045078	0.0450912	0.0451022	0.045128	0.0451447	0.0451486	0.0451454	0.0451477	0.045134	0.0451271	0.0451248	0.0451117	0.0451126	0.0451239	0.0451254	0.0451345	0.0451327	0.0451207	0.0450952	0.0450917	0.0450797	0.0450924	0.045102	0.045122	0.0451382	0.045168	0.0452096	0.0453017	0.0454495	0.0456337	0.0459628	0.0464101	0.046941	0.0477792	0.0486567	0.04949
11	-0.22	2.18897	1	0.0460211	0.0460014	0.045976	0.0459459	0.0458848	0.0458581	0.0458466	0.0458452	0.0458408	0.0458432	0.0458073	0.0457951	0.0458212	0.0458761	0.0459409	0.0459886	0.0460132	0.0460288	0.0460394	0.0460451	0.0460513	0.0460511	0.0460683	0.0460795	0.0460951	0.0461096	0.0461393	0.0461567	0.0461928	0.0462404	0.0463139	0.0464581	0.0467803	0.0472754	0.0481439	0.0493041	0.0504522	0.0515855	0.0522076	0.0522528	0.051701	0.0508441	0.0500395	0.0493529	0.0492534	0.0496523
14	-0.07	1.39825	1	0.0451686	0.0452302	0.045292	0.0453277	0.0453668	0.0453814	0.0453754	0.0453462	0.0453275	0.0453091	0.0453071	0.0453097	0.0453189	0.0453428	0.0453358	0.0453179	0.0452927	0.0452752	0.0452473	0.0452716	0.0453476	0.0455334	0.0458694	0.0463684	0.0471346	0.0480877	0.049181	0.0503405	0.0514919	0.0523769	0.0530388	0.053309	0.0531979	0.0527777	0.0520378	0.0511015	0.0501823	0.0492599	0.0486172	0.0483252	0.0483591	0.0487215	0.0492768	0.050134	0.0509261	0.0515305
8	-0.08	1.12854	1	0.0450593	0.0450689	0.0450739	0.0450649	0.0450435	0.0450247	0.0450171	0.0449984	0.044978	0.0449862	0.0450193	0.0450465	0.045063	0.0450782	0.0450796	0.0450965	0.0451506	0.0453041	0.0456578	0.0462593	0.0472514	0.0485678	0.0500353	0.0512153	0.0520284	0.0521345	0.0515971	0.0506186	0.0494914	0.0486743	0.0483088	0.0485406	0.0492528	0.0500257	0.0507294	0.0510366	0.0508693	0.0503185	0.0497296	0.049419	0.0494189	0.0497315	0.0500813	0.0503747	0.0503677	0.0501356
9	-0.08	1.19733	1	0.045768	0.0457679	0.0457041	0.0456431	0.0456371	0.0456464	0.0456502	0.0456568	0.0456478	0.0456565	0.045652	0.0456677	0.0456829	0.0457022	0.0457103	0.045703	0.0457009	0.0457467	0.0458852	0.0461755	0.0467611	0.0476755	0.0488985	0.0501241	0.0513702	0.0522153	0.05258	0.0524179	0.0517483	0.0508291	0.0497776	0.0489607	0.0485224	0.0485528	0.0490078	0.0497352	0.0504063	0.0508994	0.0509769	0.0507227	0.0502066	0.0497268	0.0494704	0.0494977	0.0497978	0.0501788
[truncated: 54 more columns]
