# Supplementary material for: Radial profile detection of multiple spherical particles in contact with interacting surfaces
Source: PLoS One. 2019 Apr 2;14(4):e0214815. doi: 10.1371/journal.pone.0214815 (PMC6445513; doi:10.1371/journal.pone.0214815)
Supplement: S1 Dataset — (ZIP) [file pone.0214815.s001.zip › S1_Dataset/3_b_Evaluation with 40 different thresholds.csv]

Threshold	R.2	Number.outliers	Regression.A.slope	Regression.B.intercept	mean.absolute.error	Correlation.contact.radius.error	Correlation.particle.size.error
0.01	0.002958084163061	117	-0.226101763046806	1.56911730029866	0.598488968941598	0.60334218237846	0.288459193808552
0.02	0.000748834632922	94	0.044257173794164	1.526251314876	0.599442489750448	0.607878759357003	0.290692390971823
0.03	0.047632937770521	60	0.260800589181045	1.35113567041967	0.582565683491567	0.602407986910095	0.297354816640519
0.04	0.29082731765888	31	0.535128331439278	0.964016322299155	0.473043211156959	0.513891938640906	0.206488584161166
0.05	0.434248704575162	19	0.644347924765941	0.729591827433487	0.415823708414475	0.399695698664534	0.150569935606871
0.06	0.578482323761874	14	0.7313510466475	0.551902843453896	0.354893792412196	0.278873822150977	0.139125901300104
0.07	0.691913884260161	8	0.80434725105259	0.374239842149536	0.267943334797492	0.198981535456411	0.124539071508073
0.08	0.747660553237812	6	0.862639819313835	0.236399944408962	0.210425657043018	0.191478945259014	0.160512277394818
0.09	0.766410042813783	5	0.878410678528004	0.189005651212629	0.189638039408145	0.191060245265104	0.176458016012643
0.1	0.784453197164415	4	0.889969646146403	0.151614224047382	0.173307068377836	0.187774804564718	0.196253960453572
0.11	0.80937189522739	3	0.905850889520773	0.10453636864103	0.152778257437682	0.175862664115121	0.221138888261162
0.12	0.820801719335423	3	0.918309272588961	0.070949600098915	0.143653897497116	0.171475916489229	0.228038282601792
0.13	0.862531345523946	1	0.953530422912984	-0.015226992020603	0.111652332523907	0.17890060022582	0.161000737200809
0.14	0.866365181397241	1	0.958046213438233	-0.037003736504194	0.104240242415087	0.182325539618547	0.145893480767185
0.15	0.873888170796061	1	0.968314171009417	-0.068136266527272	0.092782121503627	0.189283085367805	0.149617858580637
0.16	0.873518212887607	1	0.966722351992091	-0.074698694859169	0.091115487339507	0.193022463512559	0.156159736508365
0.17	0.873627146054832	1	0.965945776540618	-0.081895052295367	0.090133903077127	0.191762680431644	0.148193273351065
0.18	0.872310619917969	1	0.966397029409031	-0.091154417897285	0.092407573843893	0.192652831565895	0.154048625950369
0.19	0.872143908565533	1	0.96587796027296	-0.095940197550446	0.091533797777229	0.195910011875029	0.154188726634092
0.2	0.871356001805757	1	0.965805280442529	-0.103957800849579	0.092565865823439	0.197288082769461	0.159037446076298
0.21	0.870828478394099	1	0.963445273714949	-0.108053569525268	0.09356990867211	0.195448825688149	0.159313473876741
0.22	0.870585929069508	1	0.96289723939646	-0.113113317346429	0.09316911806571	0.191772364526937	0.160096657338416
0.23	0.870381302835365	1	0.961394014305143	-0.119335785771377	0.090814145687198	0.193475834535894	0.162251612956229
0.24	0.87012602764366	1	0.961461057953226	-0.125794259120846	0.090659563016254	0.195290440440955	0.168507298975421
0.25	0.869510521749087	1	0.962589931714458	-0.13339845567974	0.090382886550069	0.197301840558638	0.170333113884704
0.26	0.869320325548649	1	0.963141229445125	-0.140006418781479	0.090342265906875	0.197705030292604	0.167418757225666
0.27	0.869071295712726	1	0.961776258468336	-0.143612883953498	0.091477391373415	0.190706027732895	0.157277625967647
0.28	0.869231597570743	1	0.962037884990874	-0.149360386270445	0.090929645641763	0.196096864388881	0.159370112780162
0.29	0.868195845569028	1	0.961394954622329	-0.15280954661199	0.09205559524296	0.195756159376303	0.163468273376031
0.3	0.98561143532841	0	1.02475686009645	-0.289008168885615	0.064354052672285	-0.029640955238306	0.549212294444823
0.31	0.985221411595904	0	1.02132765671646	-0.287742389153178	0.066166002729472	-0.028880738549154	0.544259936826747
0.32	0.984022404196509	0	1.02017078952395	-0.291650358550733	0.067756385472013	-0.024434096056215	0.538618169510087
0.33	0.984320906082265	0	1.0226827972245	-0.300291539855721	0.06591239741615	-0.020782191007324	0.536442266605457
0.34	0.984364490066668	0	1.02382257969658	-0.30872497069904	0.065662360893463	-0.02152940011289	0.522411683316477
0.35	0.984315776737001	0	1.02285175825846	-0.315590587740596	0.065916592902938	-0.04339802138331	0.515651131406338
0.36	0.98486709858944	0	1.02504309668481	-0.324081113726751	0.064465725246385	-0.027819938702947	0.526843817416344
0.37	0.985354859676645	0	1.02321000547126	-0.325241491905135	0.063987608510155	-0.083577863972589	0.511755609058301
0.38	0.986110007375793	0	1.02259931898532	-0.331246862722582	0.062218633410254	-0.099514964892981	0.504823114608651
0.39	0.985733182252873	0	1.02473634742776	-0.339671013616163	0.063521719524916	-0.096997440994896	0.522680200398888
0.4	0.984538283648671	0	1.020957630819	-0.338714057668796	0.065663177639295	-0.07992730459401	0.546896241612363
